# Supplementary material for: N-Acetyl-2-hydroxy-N′-[methoxy(1-methylindol-2-yl)methyl]benzohydrazide
Source: Acta Crystallogr Sect E Struct Rep Online. 2008 Aug 23;64(Pt 9):o1824. doi: 10.1107/S1600536808026846 (PMC2960481; doi:10.1107/S1600536808026846)
Supplement: Supplementary file 1 [file e-64-o1824-sup1.cif]

##############################################################################
###                                                                        ###
###        Electronic paper (Acta Crystallographica Section E)             ###
###                                                                        ###
##############################################################################
#                                                                            #
# This CIF contains the data in a paper accepted for publication in Acta     #
# Crystallographica Section E. It conforms to the requirements of Notes      #
# for Authors for Section E, and has been peer reviewed under the auspices   #
# of the IUCr Commission on Journals.                                        #
#                                                                            #
# Full details of the Crystallographic Information File format               #
# are given in the paper "The Crystallographic Information File (CIF):       #
# a New Standard Archive File for Crystallography" by S. R. Hall, F. H.      #
# Allen and I. D. Brown [Acta Cryst. (1991), A47, 655-685].                  #
#                                                                            #
# The current version of the core CIF dictionary is obtainable from          #
# ftp://ftp.iucr.org/pub/cif_core.dic. The current version number is 2.4.    #
#                                                                            #
# Software is freely available for graphical display of the structure(s) in  #
# this CIF.  For information consult the CIF home page http://www.iucr.org/  #
# cif/home.html                                                              #
#                                                                            #
# This file may be used for bona fide research purposes within the           #
# scientific community so long as proper attribution is given to the journal # 
# article from which it was obtained.                                        #
#                                                                            #
##############################################################################
                                             
data_global
_audit_creation_method     SHELXL-97
_journal_date_recd_electronic     2008-08-19
_journal_date_accepted     2008-08-20
_journal_name_full     'Acta Crystallographica, Section E'
_journal_year     2008
_journal_volume     64
_journal_issue      9
_journal_page_first     o1824
_journal_page_last     o1824
_journal_paper_category     QO
_journal_coeditor_code     TK2298
_publ_contact_author
;
     Dr. Seik Weng Ng
     Department of Chemistry
     University of Malaya
     50603 Kuala Lumpur
     Malaysia
;
_publ_contact_author_email     seikweng@um.edu.my
_publ_contact_author_fax     '03 7967 4193'
_publ_contact_author_phone     '03 7967 6778'
_publ_section_title
;\
<i>N</i>-Acetyl-2-hydroxy-<i>N</i>'-[methoxy(1-methylindol-2-\
yl)methyl]benzohydrazide
;
loop_
    _publ_author_name
    _publ_author_address
    'Yehye, Wagee A.'
;
Department of Chemistry
University of Malaya
50603 Kuala Lumpur
 Malaysia
;
    'Rahman, Noorsaadah Abdul'
;
Department of Chemistry
University of Malaya
50603 Kuala Lumpur
 Malaysia
;
    'Ariffin, Azhar'
;
Department of Chemistry
University of Malaya
50603 Kuala Lumpur
Malaysia
;
    'Ng, Seik Weng'
;
Department of Chemistry
University of Malaya
50603 Kuala Lumpur
Malaysia
;
_publ_section_synopsis     .
data_I
_audit_creation_method     SHELXL-97
_chemical_name_systematic
;
<i>N</i>-Acetyl-2-hydroxy-<i>N</i>'-[methoxy(1-methylindol-2-
yl)methyl]benzohydrazide
;
_chemical_name_common     ?
_chemical_formula_moiety     'C20 H21 N3 O4'
_chemical_formula_sum     'C20 H21 N3 O4'
_chemical_formula_weight     367.40
_chemical_melting_point     ?
_symmetry_cell_setting     Monoclinic
_symmetry_space_group_name_H-M     'P 21/n'
_symmetry_space_group_name_Hall     '-P 2yn'
loop_
    _symmetry_equiv_pos_as_xyz
    'x, y, z'
    '-x+1/2, y+1/2, -z+1/2'
    '-x, -y, -z'
    'x-1/2, -y-1/2, z-1/2'
_cell_length_a     11.0075(3)
_cell_length_b     10.5197(3)
_cell_length_c     15.4479(4)
_cell_angle_alpha     90
_cell_angle_beta     93.967(2)
_cell_angle_gamma     90
_cell_volume     1784.51(8)
_cell_formula_units_Z     4
_cell_measurement_reflns_used     1739
_cell_measurement_theta_min     2.2
_cell_measurement_theta_max     21.4
_cell_measurement_temperature     100(2)
_exptl_crystal_description     Block
_exptl_crystal_colour     Colorless
_exptl_crystal_size_max     0.20
_exptl_crystal_size_mid     0.15
_exptl_crystal_size_min     0.10
_exptl_crystal_density_diffrn     1.367
_exptl_crystal_density_meas     ?
_exptl_crystal_density_method     'not measured'
_exptl_crystal_F_000     776
_exptl_absorpt_coefficient_mu     0.097
_exptl_absorpt_correction_type     None
_exptl_absorpt_process_details     ?
_exptl_absorpt_correction_T_min     ?
_exptl_absorpt_correction_T_max     ?
_diffrn_ambient_temperature     100(2)
_diffrn_radiation_type     MoK\a
_diffrn_radiation_wavelength     0.71073
_diffrn_radiation_source     'fine-focus sealed tube'
_diffrn_radiation_monochromator     graphite
_diffrn_measurement_device_type     'Bruker SMART APEX diffractometer'
_diffrn_measurement_method     '\w scans'
_diffrn_detector_area_resol_mean     ?
_diffrn_reflns_number     16316
_diffrn_reflns_av_R_equivalents     0.065
_diffrn_reflns_av_sigmaI/netI     0.063
_diffrn_reflns_theta_min     2.2
_diffrn_reflns_theta_max     27.5
_diffrn_reflns_theta_full     27.5
_diffrn_measured_fraction_theta_max     0.991
_diffrn_measured_fraction_theta_full     0.991
_diffrn_reflns_limit_h_min     -14
_diffrn_reflns_limit_h_max     14
_diffrn_reflns_limit_k_min     -13
_diffrn_reflns_limit_k_max     13
_diffrn_reflns_limit_l_min     -20
_diffrn_reflns_limit_l_max     20
_diffrn_standards_number     0
_diffrn_standards_interval_count     0
_diffrn_standards_interval_time     0
_diffrn_standards_decay_%     0
_reflns_number_total     4072
_reflns_number_gt     2646
_reflns_threshold_expression     I>2\s(I)
_refine_ls_structure_factor_coef     Fsqd
_refine_ls_matrix_type     full
_refine_ls_R_factor_all     0.084
_refine_ls_R_factor_gt     0.047
_refine_ls_wR_factor_gt     0.102
_refine_ls_wR_factor_ref     0.120
_refine_ls_goodness_of_fit_ref     1.02
_refine_ls_restrained_S_all     1.02
_refine_ls_number_reflns     4072
_refine_ls_number_parameters     255
_refine_ls_number_restraints     2
_refine_ls_hydrogen_treatment     mixed
_refine_ls_weighting_scheme     calc
_refine_ls_weighting_details
         'calc w=1/[\s^2^(Fo^2^)+(0.0466P)^2^+0.3679P] where P=(Fo^2^+2Fc^2^)/3'
_atom_sites_solution_hydrogens     geom
_atom_sites_solution_primary     direct
_atom_sites_solution_secondary     difmap
_refine_ls_shift/su_max     0.001
_refine_ls_shift/su_mean     <0.001'
_refine_diff_density_max     0.26
_refine_diff_density_min     -0.26
_refine_ls_extinction_method     none
_refine_ls_extinction_coef     ?
loop_
    _atom_type_symbol
    _atom_type_description
    _atom_type_scat_dispersion_real
    _atom_type_scat_dispersion_imag
    _atom_type_scat_source
    'C' 'C' 0.0033 0.0016
                         'International Tables Vol C Tables 4.2.6.8 and 6.1.1.4'
    'H' 'H' 0.0000 0.0000
                         'International Tables Vol C Tables 4.2.6.8 and 6.1.1.4'
    'N' 'N' 0.0061 0.0033
                         'International Tables Vol C Tables 4.2.6.8 and 6.1.1.4'
    'O' 'O' 0.0106 0.0060
                         'International Tables Vol C Tables 4.2.6.8 and 6.1.1.4'
_computing_data_collection     'APEX2 software (Bruker, 2007)'
_computing_cell_refinement     'SAINT (Bruker, 2007)'
_computing_data_reduction     SAINT
_computing_structure_solution     'SHELXS-97 (Sheldrick, 2008)'
_computing_structure_refinement     'SHELXL-97 (Sheldrick, 2008)'
_computing_molecular_graphics     'X-Seed (Barbour, 2001)'
_computing_publication_material     'publCIF (Westrip, 2008)'
loop_
    _atom_site_type_symbol
    _atom_site_label
    _atom_site_fract_x
    _atom_site_fract_y
    _atom_site_fract_z
    _atom_site_U_iso_or_equiv
    _atom_site_adp_type
    _atom_site_calc_flag
    _atom_site_refinement_flags
    _atom_site_occupancy
    _atom_site_disorder_assembly
    _atom_site_disorder_group
    O O1 0.75833(13) 0.62701(15) 0.28349(10) 0.0328(4) Uani d D 1 . .
    H H1O 0.717(2) 0.5560(16) 0.2811(18) 0.069(10) Uiso d D 1 . .
    O O2 0.57533(11) 0.47150(13) 0.28757(9) 0.0266(3) Uani d . 1 . .
    O O3 0.27682(12) 0.25872(13) 0.22300(9) 0.0279(3) Uani d . 1 . .
    O O4 0.41144(11) 0.35118(13) 0.43051(8) 0.0257(3) Uani d . 1 . .
    N N1 0.38731(14) 0.55433(15) 0.29735(10) 0.0197(4) Uani d D 1 . .
    H H1N 0.3430(17) 0.6189(15) 0.3061(14) 0.037(6) Uiso d D 1 . .
    N N2 0.33109(13) 0.43653(14) 0.29605(10) 0.0188(3) Uani d . 1 . .
    N N3 0.12618(13) 0.52539(15) 0.40494(10) 0.0205(4) Uani d . 1 . .
    C C1 0.68446(17) 0.7144(2) 0.31706(12) 0.0262(5) Uani d . 1 . .
    C C2 0.73287(19) 0.8337(2) 0.33795(14) 0.0315(5) Uani d . 1 . .
    H H2 0.8144 0.8530 0.3262 0.038 Uiso calc R 1 . .
    C C3 0.6634(2) 0.9230(2) 0.37533(14) 0.0354(5) Uani d . 1 . .
    H H3 0.6972 1.0042 0.3892 0.042 Uiso calc R 1 . .
    C C4 0.54370(19) 0.8971(2) 0.39356(13) 0.0308(5) Uani d . 1 . .
    H H4 0.4966 0.9592 0.4209 0.037 Uiso calc R 1 . .
    C C5 0.49478(18) 0.78036(18) 0.37132(12) 0.0249(4) Uani d . 1 . .
    H H5 0.4132 0.7621 0.3837 0.030 Uiso calc R 1 . .
    C C6 0.56213(17) 0.68846(18) 0.33118(12) 0.0225(4) Uani d . 1 . .
    C C7 0.51091(17) 0.56257(18) 0.30497(11) 0.0207(4) Uani d . 1 . .
    C C8 0.31298(16) 0.36884(19) 0.22067(12) 0.0221(4) Uani d . 1 . .
    C C9 0.33655(19) 0.4356(2) 0.13833(13) 0.0294(5) Uani d . 1 . .
    H H9A 0.3008 0.3867 0.0889 0.044 Uiso calc R 1 . .
    H H9B 0.4246 0.4435 0.1337 0.044 Uiso calc R 1 . .
    H H9C 0.2997 0.5204 0.1383 0.044 Uiso calc R 1 . .
    C C10 0.30451(16) 0.38509(18) 0.38166(12) 0.0212(4) Uani d . 1 . .
    H H10 0.2504 0.3091 0.3736 0.025 Uiso calc R 1 . .
    C C11 0.24263(16) 0.48432(18) 0.43178(12) 0.0208(4) Uani d . 1 . .
    C C12 0.28551(17) 0.55066(18) 0.50327(12) 0.0227(4) Uani d . 1 . .
    H H12 0.3624 0.5400 0.5343 0.027 Uiso calc R 1 . .
    C C13 0.19310(17) 0.63891(18) 0.52267(12) 0.0222(4) Uani d . 1 . .
    C C14 0.18300(18) 0.73351(19) 0.58605(12) 0.0261(5) Uani d . 1 . .
    H H14 0.2474 0.7477 0.6291 0.031 Uiso calc R 1 . .
    C C15 0.07752(18) 0.8057(2) 0.58468(13) 0.0282(5) Uani d . 1 . .
    H H15 0.0704 0.8708 0.6267 0.034 Uiso calc R 1 . .
    C C16 -0.01854(18) 0.7841(2) 0.52232(13) 0.0295(5) Uani d . 1 . .
    H H16 -0.0899 0.8348 0.5230 0.035 Uiso calc R 1 . .
    C C17 -0.01235(17) 0.6909(2) 0.45972(13) 0.0260(5) Uani d . 1 . .
    H H17 -0.0785 0.6754 0.4182 0.031 Uiso calc R 1 . .
    C C18 0.09490(16) 0.62076(18) 0.46006(12) 0.0220(4) Uani d . 1 . .
    C C19 0.05096(17) 0.4838(2) 0.32897(12) 0.0269(5) Uani d . 1 . .
    H H19A -0.0351 0.4872 0.3415 0.040 Uiso calc R 1 . .
    H H19B 0.0726 0.3963 0.3144 0.040 Uiso calc R 1 . .
    H H19C 0.0647 0.5397 0.2799 0.040 Uiso calc R 1 . .
    C C20 0.4677(2) 0.24041(19) 0.39780(14) 0.0313(5) Uani d . 1 . .
    H H20A 0.5395 0.2183 0.4358 0.047 Uiso calc R 1 . .
    H H20B 0.4924 0.2574 0.3392 0.047 Uiso calc R 1 . .
    H H20C 0.4097 0.1696 0.3960 0.047 Uiso calc R 1 . .
loop_
    _atom_site_aniso_label
    _atom_site_aniso_U_11
    _atom_site_aniso_U_22
    _atom_site_aniso_U_33
    _atom_site_aniso_U_12
    _atom_site_aniso_U_13
    _atom_site_aniso_U_23
    O1 0.0245(7) 0.0335(9) 0.0408(9) -0.0008(7) 0.0048(6) 0.0009(7)
    O2 0.0224(7) 0.0240(8) 0.0339(8) 0.0036(6) 0.0054(6) -0.0027(6)
    O3 0.0311(8) 0.0184(8) 0.0342(8) -0.0058(6) 0.0016(6) -0.0067(6)
    O4 0.0282(7) 0.0211(8) 0.0272(7) 0.0051(6) -0.0028(6) -0.0001(6)
    N1 0.0201(8) 0.0107(8) 0.0284(9) -0.0007(7) 0.0024(7) -0.0012(7)
    N2 0.0219(8) 0.0112(8) 0.0235(8) -0.0031(6) 0.0023(6) -0.0011(7)
    N3 0.0213(8) 0.0190(9) 0.0213(8) -0.0025(7) 0.0010(6) -0.0028(7)
    C1 0.0270(10) 0.0277(12) 0.0236(10) -0.0010(9) -0.0011(8) 0.0057(9)
    C2 0.0291(11) 0.0302(12) 0.0345(12) -0.0109(10) -0.0027(9) 0.0081(10)
    C3 0.0452(13) 0.0230(12) 0.0364(12) -0.0101(10) -0.0088(10) 0.0048(10)
    C4 0.0420(13) 0.0197(11) 0.0297(11) -0.0021(9) -0.0028(10) -0.0017(9)
    C5 0.0296(10) 0.0209(11) 0.0239(10) -0.0027(9) -0.0014(8) 0.0013(9)
    C6 0.0252(10) 0.0184(10) 0.0236(10) -0.0025(8) 0.0000(8) 0.0049(8)
    C7 0.0243(10) 0.0205(10) 0.0172(9) -0.0013(8) 0.0020(7) 0.0030(8)
    C8 0.0194(9) 0.0207(11) 0.0259(10) 0.0033(8) 0.0002(8) -0.0026(8)
    C9 0.0338(11) 0.0306(12) 0.0241(10) -0.0007(10) 0.0028(9) -0.0032(9)
    C10 0.0228(9) 0.0176(10) 0.0232(10) -0.0010(8) 0.0007(8) 0.0005(8)
    C11 0.0222(9) 0.0175(10) 0.0228(9) -0.0016(8) 0.0022(8) 0.0017(8)
    C12 0.0238(10) 0.0231(11) 0.0213(9) 0.0003(8) 0.0008(8) 0.0007(8)
    C13 0.0251(10) 0.0199(10) 0.0218(10) -0.0024(8) 0.0036(8) 0.0030(8)
    C14 0.0304(11) 0.0268(12) 0.0216(10) -0.0033(9) 0.0043(8) -0.0024(9)
    C15 0.0356(11) 0.0238(11) 0.0263(10) 0.0006(9) 0.0090(9) -0.0047(9)
    C16 0.0282(11) 0.0289(12) 0.0326(11) 0.0042(9) 0.0101(9) 0.0009(10)
    C17 0.0229(10) 0.0266(11) 0.0286(11) -0.0011(8) 0.0036(8) 0.0012(9)
    C18 0.0236(9) 0.0193(10) 0.0236(10) -0.0040(8) 0.0059(8) 0.0000(8)
    C19 0.0247(10) 0.0279(12) 0.0274(11) -0.0023(9) -0.0028(8) -0.0050(9)
    C20 0.0367(12) 0.0185(11) 0.0378(12) 0.0085(9) -0.0026(10) 0.0007(9)
_geom_special_details
;
All e.s.d.'s (except the e.s.d. in the dihedral angle between two l.s. planes)
are estimated using the full covariance matrix. The cell e.s.d.'s are taken
into account individually in the estimation of e.s.d.'s in distances, angles
and torsion angles; correlations between e.s.d.'s in cell parameters are only
used when they are defined by crystal symmetry. An approximate (isotropic)
treatment of cell e.s.d.'s is used for estimating e.s.d.'s involving l.s.
planes.
;
loop_
    _geom_bond_atom_site_label_1
    _geom_bond_atom_site_label_2
    _geom_bond_site_symmetry_2
    _geom_bond_distance
    _geom_bond_publ_flag
    O1 C1 . 1.354(2) ?
    O1 H1O . 0.871(10) ?
    O2 C7 . 1.233(2) ?
    O3 C8 . 1.226(2) ?
    O4 C10 . 1.400(2) ?
    O4 C20 . 1.428(2) ?
    N1 C7 . 1.360(2) ?
    N1 N2 . 1.385(2) ?
    N1 H1N . 0.852(9) ?
    N2 C8 . 1.368(2) ?
    N2 C10 . 1.477(2) ?
    N3 C18 . 1.375(2) ?
    N3 C11 . 1.389(2) ?
    N3 C19 . 1.456(2) ?
    C1 C2 . 1.393(3) ?
    C1 C6 . 1.406(3) ?
    C2 C3 . 1.365(3) ?
    C2 H2 . 0.9500 ?
    C3 C4 . 1.393(3) ?
    C3 H3 . 0.9500 ?
    C4 C5 . 1.375(3) ?
    C4 H4 . 0.9500 ?
    C5 C6 . 1.390(3) ?
    C5 H5 . 0.9500 ?
    C6 C7 . 1.485(3) ?
    C8 C9 . 1.491(3) ?
    C9 H9A . 0.9800 ?
    C9 H9B . 0.9800 ?
    C9 H9C . 0.9800 ?
    C10 C11 . 1.492(3) ?
    C10 H10 . 1.0000 ?
    C11 C12 . 1.363(3) ?
    C12 C13 . 1.424(3) ?
    C12 H12 . 0.9500 ?
    C13 C14 . 1.406(3) ?
    C13 C18 . 1.413(3) ?
    C14 C15 . 1.387(3) ?
    C14 H14 . 0.9500 ?
    C15 C16 . 1.399(3) ?
    C15 H15 . 0.9500 ?
    C16 C17 . 1.382(3) ?
    C16 H16 . 0.9500 ?
    C17 C18 . 1.392(3) ?
    C17 H17 . 0.9500 ?
    C19 H19A . 0.9800 ?
    C19 H19B . 0.9800 ?
    C19 H19C . 0.9800 ?
    C20 H20A . 0.9800 ?
    C20 H20B . 0.9800 ?
    C20 H20C . 0.9800 ?
loop_
    _geom_angle_atom_site_label_1
    _geom_angle_atom_site_label_2
    _geom_angle_atom_site_label_3
    _geom_angle_site_symmetry_1
    _geom_angle_site_symmetry_3
    _geom_angle
    _geom_angle_publ_flag
    C1 O1 H1O . . 106.0(19) ?
    C10 O4 C20 . . 112.71(14) ?
    C7 N1 N2 . . 120.11(16) ?
    C7 N1 H1N . . 121.0(15) ?
    N2 N1 H1N . . 117.1(15) ?
    C8 N2 N1 . . 121.13(15) ?
    C8 N2 C10 . . 123.05(15) ?
    N1 N2 C10 . . 115.52(14) ?
    C18 N3 C11 . . 107.92(15) ?
    C18 N3 C19 . . 124.45(16) ?
    C11 N3 C19 . . 127.50(16) ?
    O1 C1 C2 . . 118.06(18) ?
    O1 C1 C6 . . 122.32(18) ?
    C2 C1 C6 . . 119.6(2) ?
    C3 C2 C1 . . 120.1(2) ?
    C3 C2 H2 . . 119.9 ?
    C1 C2 H2 . . 119.9 ?
    C2 C3 C4 . . 121.1(2) ?
    C2 C3 H3 . . 119.4 ?
    C4 C3 H3 . . 119.4 ?
    C5 C4 C3 . . 118.9(2) ?
    C5 C4 H4 . . 120.5 ?
    C3 C4 H4 . . 120.5 ?
    C4 C5 C6 . . 121.40(19) ?
    C4 C5 H5 . . 119.3 ?
    C6 C5 H5 . . 119.3 ?
    C5 C6 C1 . . 118.71(18) ?
    C5 C6 C7 . . 122.54(17) ?
    C1 C6 C7 . . 118.73(18) ?
    O2 C7 N1 . . 121.25(17) ?
    O2 C7 C6 . . 122.64(17) ?
    N1 C7 C6 . . 116.05(17) ?
    O3 C8 N2 . . 119.69(18) ?
    O3 C8 C9 . . 123.09(18) ?
    N2 C8 C9 . . 117.21(17) ?
    C8 C9 H9A . . 109.5 ?
    C8 C9 H9B . . 109.5 ?
    H9A C9 H9B . . 109.5 ?
    C8 C9 H9C . . 109.5 ?
    H9A C9 H9C . . 109.5 ?
    H9B C9 H9C . . 109.5 ?
    O4 C10 N2 . . 111.40(15) ?
    O4 C10 C11 . . 107.19(14) ?
    N2 C10 C11 . . 109.52(15) ?
    O4 C10 H10 . . 109.6 ?
    N2 C10 H10 . . 109.6 ?
    C11 C10 H10 . . 109.6 ?
    C12 C11 N3 . . 110.09(17) ?
    C12 C11 C10 . . 129.33(17) ?
    N3 C11 C10 . . 120.52(16) ?
    C11 C12 C13 . . 106.97(16) ?
    C11 C12 H12 . . 126.5 ?
    C13 C12 H12 . . 126.5 ?
    C14 C13 C18 . . 118.61(18) ?
    C14 C13 C12 . . 134.43(18) ?
    C18 C13 C12 . . 106.95(17) ?
    C15 C14 C13 . . 118.93(18) ?
    C15 C14 H14 . . 120.5 ?
    C13 C14 H14 . . 120.5 ?
    C14 C15 C16 . . 120.91(19) ?
    C14 C15 H15 . . 119.5 ?
    C16 C15 H15 . . 119.5 ?
    C17 C16 C15 . . 121.71(19) ?
    C17 C16 H16 . . 119.1 ?
    C15 C16 H16 . . 119.1 ?
    C16 C17 C18 . . 117.16(18) ?
    C16 C17 H17 . . 121.4 ?
    C18 C17 H17 . . 121.4 ?
    N3 C18 C17 . . 129.29(17) ?
    N3 C18 C13 . . 108.07(16) ?
    C17 C18 C13 . . 122.64(18) ?
    N3 C19 H19A . . 109.5 ?
    N3 C19 H19B . . 109.5 ?
    H19A C19 H19B . . 109.5 ?
    N3 C19 H19C . . 109.5 ?
    H19A C19 H19C . . 109.5 ?
    H19B C19 H19C . . 109.5 ?
    O4 C20 H20A . . 109.5 ?
    O4 C20 H20B . . 109.5 ?
    H20A C20 H20B . . 109.5 ?
    O4 C20 H20C . . 109.5 ?
    H20A C20 H20C . . 109.5 ?
    H20B C20 H20C . . 109.5 ?
loop_
    _geom_torsion_atom_site_label_1
    _geom_torsion_atom_site_label_2
    _geom_torsion_atom_site_label_3
    _geom_torsion_atom_site_label_4
    _geom_torsion_site_symmetry_1
    _geom_torsion_site_symmetry_2
    _geom_torsion_site_symmetry_3
    _geom_torsion_site_symmetry_4
    _geom_torsion
    _geom_torsion_publ_flag
    C7 N1 N2 C8 . . . . -84.8(2) ?
    C7 N1 N2 C10 . . . . 89.2(2) ?
    O1 C1 C2 C3 . . . . -177.23(18) ?
    C6 C1 C2 C3 . . . . 2.8(3) ?
    C1 C2 C3 C4 . . . . 0.2(3) ?
    C2 C3 C4 C5 . . . . -1.6(3) ?
    C3 C4 C5 C6 . . . . -0.1(3) ?
    C4 C5 C6 C1 . . . . 3.0(3) ?
    C4 C5 C6 C7 . . . . -178.81(18) ?
    O1 C1 C6 C5 . . . . 175.68(17) ?
    C2 C1 C6 C5 . . . . -4.3(3) ?
    O1 C1 C6 C7 . . . . -2.6(3) ?
    C2 C1 C6 C7 . . . . 177.42(17) ?
    N2 N1 C7 O2 . . . . 19.8(3) ?
    N2 N1 C7 C6 . . . . -162.92(15) ?
    C5 C6 C7 O2 . . . . -163.41(18) ?
    C1 C6 C7 O2 . . . . 14.8(3) ?
    C5 C6 C7 N1 . . . . 19.4(3) ?
    C1 C6 C7 N1 . . . . -162.41(17) ?
    N1 N2 C8 O3 . . . . 171.07(16) ?
    C10 N2 C8 O3 . . . . -2.5(3) ?
    N1 N2 C8 C9 . . . . -10.1(2) ?
    C10 N2 C8 C9 . . . . 176.32(16) ?
    C20 O4 C10 N2 . . . . -71.2(2) ?
    C20 O4 C10 C11 . . . . 168.97(15) ?
    C8 N2 C10 O4 . . . . 104.46(19) ?
    N1 N2 C10 O4 . . . . -69.42(19) ?
    C8 N2 C10 C11 . . . . -137.13(17) ?
    N1 N2 C10 C11 . . . . 48.99(19) ?
    C18 N3 C11 C12 . . . . 0.6(2) ?
    C19 N3 C11 C12 . . . . 176.65(18) ?
    C18 N3 C11 C10 . . . . -176.91(16) ?
    C19 N3 C11 C10 . . . . -0.9(3) ?
    O4 C10 C11 C12 . . . . 11.2(3) ?
    N2 C10 C11 C12 . . . . -109.8(2) ?
    O4 C10 C11 N3 . . . . -171.84(16) ?
    N2 C10 C11 N3 . . . . 67.2(2) ?
    N3 C11 C12 C13 . . . . -0.6(2) ?
    C10 C11 C12 C13 . . . . 176.68(18) ?
    C11 C12 C13 C14 . . . . -178.7(2) ?
    C11 C12 C13 C18 . . . . 0.3(2) ?
    C18 C13 C14 C15 . . . . -0.2(3) ?
    C12 C13 C14 C15 . . . . 178.6(2) ?
    C13 C14 C15 C16 . . . . 1.0(3) ?
    C14 C15 C16 C17 . . . . -0.2(3) ?
    C15 C16 C17 C18 . . . . -1.3(3) ?
    C11 N3 C18 C17 . . . . -179.76(19) ?
    C19 N3 C18 C17 . . . . 4.0(3) ?
    C11 N3 C18 C13 . . . . -0.4(2) ?
    C19 N3 C18 C13 . . . . -176.59(17) ?
    C16 C17 C18 N3 . . . . -178.60(19) ?
    C16 C17 C18 C13 . . . . 2.1(3) ?
    C14 C13 C18 N3 . . . . 179.21(16) ?
    C12 C13 C18 N3 . . . . 0.1(2) ?
    C14 C13 C18 C17 . . . . -1.4(3) ?
    C12 C13 C18 C17 . . . . 179.47(18) ?
loop_
    _geom_hbond_atom_site_label_D
    _geom_hbond_atom_site_label_H
    _geom_hbond_atom_site_label_A
    _geom_hbond_site_symmetry_A
    _geom_hbond_distance_DH
    _geom_hbond_distance_HA
    _geom_hbond_distance_DA
    _geom_hbond_angle_DHA
    _geom_hbond_publ_flag
    O1 H1<i>o</i> O2 . 0.870(10)
                               1.81(2) 2.599(2) 150(3) yes
    N1 H1<i>n</i> O3 2 0.850(10)
                               2.010(10)
                                       2.812(2) 157(2) yes
