# Supplementary material for: N-Acetyl-2-hydroxy-N′-[methoxy(1-methylindol-2-yl)methyl]benzohydrazide
Source: Acta Crystallogr Sect E Struct Rep Online. 2008 Aug 23;64(Pt 9):o1824. doi: 10.1107/S1600536808026846 (PMC2960481; doi:10.1107/S1600536808026846)
Supplement: Supplementary file 2 [file e-64-o1824-Isup2.hkl]

# 
# h,k,l, Fc-squared, Fo-squared, sigma(Fo-squared) and status flag 
# 
data_I
_shelx_title '  P21/n' 
_shelx_refln_list_code          4 
_shelx_F_calc_maximum      171.24 
_exptl_crystal_F_000       776.00 
_reflns_d_resolution_high  0.7697 
 
loop_ 
 _symmetry_equiv_pos_as_xyz 
 'x, y, z' 
 '-x+1/2, y+1/2, -z+1/2' 
 '-x, -y, -z' 
 'x-1/2, -y-1/2, z-1/2' 
 
_cell_length_a    11.0075 
_cell_length_b    10.5197 
_cell_length_c    15.4479 
_cell_angle_alpha  90.000 
_cell_angle_beta   93.967 
_cell_angle_gamma  90.000 
 
_shelx_F_squared_multiplier     1.000 
 
loop_ 
 _refln_index_h 
 _refln_index_k 
 _refln_index_l 
 _refln_F_squared_calc 
 _refln_F_squared_meas 
 _refln_F_squared_sigma 
 _refln_observed_status 
   2   0   0      213.20      193.75      7.29 o 
   4   0   0     3517.77     3291.14     60.82 o 
   6   0   0      151.81      160.27      9.87 o 
   8   0   0      272.47      269.89     14.71 o 
  10   0   0      245.24      260.26     23.90 o 
  12   0   0      338.70      274.36     23.89 o 
  14   0   0       40.21       79.63     22.24 o 
   1   1   0     1223.67     1300.05     17.76 o 
   2   1   0    19275.54    18252.44    346.25 o 
   3   1   0     2346.39     2124.43     39.88 o 
   4   1   0     1723.98     1729.41     31.59 o 
   5   1   0        5.23        2.30      2.76 o 
   6   1   0     1910.07     1935.63     31.49 o 
   7   1   0      179.79      216.80      9.57 o 
   8   1   0      250.29      258.50     10.16 o 
   9   1   0       27.78       30.69      5.91 o 
  10   1   0      592.33      561.27     18.40 o 
  11   1   0      605.88      580.30     19.72 o 
  12   1   0       13.09       13.94      8.61 o 
  13   1   0       14.26       12.19      9.49 o 
  14   1   0       21.41       11.06     11.77 o 
   0   2   0        2.87       -1.88      2.20 o 
   1   2   0     1257.89     1142.89     16.87 o 
   2   2   0      706.64      704.01     14.18 o 
   3   2   0      378.04      340.23     11.14 o 
   4   2   0     4799.92     4766.26     77.57 o 
   5   2   0      285.48      297.86     11.20 o 
   6   2   0      154.77      204.97     12.08 o 
   7   2   0      127.08      130.10     14.97 o 
   8   2   0       19.09       24.59      5.03 o 
   9   2   0       32.16       26.07      6.35 o 
  10   2   0      239.03      219.67     12.48 o 
  11   2   0      185.51      220.69     18.19 o 
  12   2   0       19.77        7.43      7.25 o 
  13   2   0      104.14       56.12     15.10 o 
  14   2   0        1.76       -2.25      9.85 o 
   1   3   0       74.64       80.90      5.53 o 
   2   3   0      618.11      598.67     10.17 o 
   3   3   0       82.08       51.41      5.57 o 
   4   3   0      114.24      106.42     11.50 o 
   5   3   0      546.09      584.61     18.23 o 
   6   3   0      126.65      131.50      7.98 o 
   7   3   0       68.11       53.54      8.08 o 
   8   3   0     1065.32     1075.58     31.27 o 
   9   3   0      258.20      300.48     18.18 o 
  10   3   0      101.30       72.61     23.13 o 
  11   3   0       15.66       12.00      6.62 o 
  12   3   0      262.29      269.38     19.24 o 
  13   3   0       68.84       50.70     15.72 o 
   0   4   0      906.43      865.46     24.58 o 
   1   4   0      746.52      738.14     17.12 o 
   2   4   0     1490.67     1378.81     21.94 o 
   3   4   0     3955.33     3985.63     58.16 o 
   4   4   0      554.97      670.28     16.39 o 
   5   4   0      290.90      291.46     13.08 o 
   6   4   0      100.80       97.29      9.20 o 
   7   4   0      481.12      527.24     35.25 o 
   8   4   0      217.26      197.47     19.17 o 
   9   4   0      216.87      134.81     54.07 o 
  10   4   0       94.85       54.10     17.46 o 
  11   4   0       28.49       25.97      8.66 o 
  12   4   0       32.62       34.70     13.08 o 
  13   4   0       88.88      113.91     14.38 o 
   1   5   0        4.02        6.16      3.65 o 
   2   5   0      380.83      462.02     11.99 o 
   3   5   0       35.35       36.28      3.51 o 
   4   5   0     1805.92     1829.72     52.97 o 
   5   5   0      847.29      967.48     26.71 o 
   6   5   0       10.09        5.90      4.72 o 
   7   5   0      679.52      679.16     30.72 o 
   8   5   0     1400.83     1214.06     43.94 o 
   9   5   0       92.41       46.60     22.86 o 
  10   5   0       46.58       39.73     16.38 o 
  11   5   0        0.97       -4.90      7.13 o 
  12   5   0        9.85       14.89      9.50 o 
  13   5   0       21.82       19.34     10.25 o 
   0   6   0      224.83      259.79     18.20 o 
   1   6   0      290.52      264.75     11.66 o 
   2   6   0      152.17      126.87     10.87 o 
   3   6   0        5.37        4.92      3.32 o 
   4   6   0       56.83       68.81      8.07 o 
   5   6   0       12.70       21.48      4.69 o 
   6   6   0     2019.85     1962.83     86.76 o 
   7   6   0      439.58      454.20     26.98 o 
   8   6   0        1.52       -1.46      6.62 o 
   9   6   0        2.07        4.03      7.99 o 
  10   6   0       20.23       14.95     11.33 o 
  11   6   0       83.49       73.97     14.51 o 
  12   6   0        6.08        0.80      9.01 o 
   1   7   0      264.95      294.93     13.35 o 
   2   7   0      525.40      589.16     16.11 o 
   3   7   0      345.76      356.04     12.00 o 
   4   7   0       27.06       26.13      6.55 o 
   5   7   0      122.81      137.15     16.29 o 
   6   7   0      790.13      772.28     34.25 o 
   7   7   0       22.80       14.22      7.66 o 
   8   7   0       37.04       21.72     11.37 o 
   9   7   0       36.32       23.97     12.21 o 
  10   7   0        6.38       11.43      9.59 o 
  11   7   0       98.72       97.48     15.81 o 
  12   7   0       98.96      107.37     17.50 o 
   0   8   0       91.96      122.79     13.45 o 
   1   8   0      258.58      256.96     13.59 o 
   2   8   0      637.47      589.06     17.27 o 
   3   8   0       57.11       48.22     11.01 o 
   4   8   0      291.10      274.47     21.91 o 
   5   8   0       77.39       74.12     13.95 o 
   6   8   0      338.28      311.13     25.11 o 
   7   8   0       78.74       68.57     14.78 o 
   8   8   0       61.95       49.25     13.83 o 
   9   8   0       55.70       56.38     13.15 o 
  10   8   0        3.33       -2.48      9.84 o 
  11   8   0       17.59       23.55     12.43 o 
   1   9   0     1129.94     1052.36     29.11 o 
   2   9   0        0.04        4.59      6.29 o 
   3   9   0       10.91       17.72     11.99 o 
   4   9   0      199.37      186.70     20.07 o 
   5   9   0       82.18       82.23     15.26 o 
   6   9   0        0.38       -4.95      9.19 o 
   7   9   0        5.34        0.02     10.65 o 
   8   9   0       30.85       17.12     12.36 o 
   9   9   0        3.04        7.07     13.92 o 
  10   9   0      168.28      147.93     23.09 o 
   0  10   0      344.66      350.96     49.55 o 
   1  10   0       52.03       63.92      9.66 o 
   2  10   0      382.93      369.11     39.84 o 
   3  10   0     1195.26     1119.17     44.49 o 
   4  10   0       59.88       60.99     14.69 o 
   5  10   0       52.68       34.37     12.84 o 
   6  10   0        0.72       18.92     12.46 o 
   7  10   0       60.02       42.28     15.24 o 
   8  10   0        5.48       14.26     13.82 o 
   9  10   0       19.54       31.62     15.57 o 
   1  11   0       85.89      101.58     16.09 o 
   2  11   0       17.45       24.29     11.99 o 
   3  11   0       49.44       35.05     13.11 o 
   4  11   0        8.34        1.79     10.29 o 
   5  11   0       43.24       45.04     15.01 o 
   6  11   0      161.92      181.49     24.13 o 
   7  11   0        0.04       -7.38     11.53 o 
   8  11   0       82.51       64.18     18.36 o 
   1  12   0        0.87       16.07     14.55 o 
   2  12   0        7.86       -2.82     11.14 o 
   3  12   0       19.61       28.72     13.81 o 
   4  12   0       11.01       26.93     14.62 o 
   5  12   0       85.92      108.07     20.53 o 
   6  12   0        0.00       16.19     14.42 o 
   3  13   0       21.31       38.18     16.45 o 
   4  13   0       44.40       37.02     16.34 o 
 -13   0   1        1.59       -3.80     10.28 o 
 -11   0   1      189.17      182.36     23.17 o 
  -9   0   1        9.58        8.59      5.61 o 
  -7   0   1       82.67      125.25     18.06 o 
  -5   0   1     1933.73     1663.32    102.94 o 
  -3   0   1      968.49      754.19     23.91 o 
  -1   0   1     1092.01     1044.34     22.06 o 
   1   0   1     1040.49     1037.72     23.55 o 
   3   0   1        0.13        9.16      3.19 o 
   5   0   1     2536.96     2461.12     49.16 o 
   7   0   1      160.17      165.18     16.52 o 
   9   0   1        9.00        9.09      6.70 o 
  11   0   1      468.41      403.91     33.58 o 
  13   0   1        7.53       15.10     17.97 o 
 -14   1   1       10.09       14.61     10.76 o 
 -13   1   1       26.15        2.93      8.49 o 
 -12   1   1       34.96       32.49     11.18 o 
 -11   1   1       47.99       46.28      9.46 o 
 -10   1   1      130.24       99.65      9.01 o 
  -9   1   1      121.31      143.04      8.84 o 
  -8   1   1      139.64      140.17     10.09 o 
  -7   1   1      456.71      439.08     12.65 o 
  -6   1   1      894.59      891.45     18.01 o 
  -5   1   1      552.28      575.29     13.85 o 
  -4   1   1     7172.33     6910.34    118.65 o 
  -3   1   1     2237.24     2263.74     42.05 o 
  -2   1   1       53.61       39.32      3.04 o 
  -1   1   1      400.12      334.24      7.73 o 
   0   1   1    11627.00    11198.50    165.74 o 
   1   1   1      814.54      829.90     20.96 o 
   2   1   1     3367.68     3243.28     46.98 o 
   3   1   1       60.84       38.75      3.49 o 
   4   1   1     5734.12     6010.17     87.22 o 
   5   1   1     1596.37     1647.90     29.04 o 
   6   1   1      543.90      604.70     14.09 o 
   7   1   1        3.17       -0.39      3.07 o 
   8   1   1        4.26        5.77      3.96 o 
   9   1   1      635.58      628.77     16.54 o 
  10   1   1      168.05      180.75     18.58 o 
  11   1   1        4.64        2.07      5.90 o 
  12   1   1      126.86      127.14     16.00 o 
  13   1   1       34.54       39.68     12.07 o 
  14   1   1       12.46       11.65     11.95 o 
 -14   2   1        4.14       -4.84     13.21 o 
 -13   2   1        9.20       -4.86      8.54 o 
 -12   2   1      144.35      162.67     14.04 o 
 -11   2   1       30.95       24.45      7.12 o 
 -10   2   1      128.36      132.60     10.28 o 
  -9   2   1        7.15        0.64      4.80 o 
  -8   2   1      284.32      311.05     11.84 o 
  -7   2   1        0.55       -4.32      3.19 o 
  -6   2   1     1192.96     1229.47     24.50 o 
  -5   2   1       36.44       24.40      6.56 o 
  -4   2   1      132.43       89.52      6.16 o 
  -3   2   1        7.30       16.36      3.20 o 
  -2   2   1     3152.12     3150.32     45.46 o 
  -1   2   1     2558.29     2506.73     36.93 o 
   0   2   1     1663.59     1575.00     24.43 o 
   1   2   1     1674.05     1576.11     24.44 o 
   2   2   1      218.21      281.93      6.53 o 
   3   2   1      467.23      509.71     13.81 o 
   4   2   1      107.13       88.82      4.01 o 
   5   2   1     3012.67     3084.07     47.63 o 
   6   2   1      393.01      436.50     14.93 o 
   7   2   1       97.57       91.00      6.22 o 
   8   2   1     1798.58     1796.25     29.80 o 
   9   2   1       11.15       15.21      5.62 o 
  10   2   1       67.25       67.87      8.38 o 
  11   2   1      241.22      241.82     15.59 o 
  12   2   1      252.60      278.18     17.59 o 
  13   2   1        1.45        4.93      9.74 o 
  14   2   1       19.84       13.56     11.68 o 
 -13   3   1        2.42       -1.01      8.40 o 
 -12   3   1        3.00        0.23      7.19 o 
 -11   3   1      911.86      973.40     28.14 o 
 -10   3   1      517.53      493.15     21.75 o 
  -9   3   1      267.37      270.80     13.69 o 
  -8   3   1      847.36      893.03     32.27 o 
  -7   3   1      103.88      119.73      9.38 o 
  -6   3   1      874.77      841.39     21.99 o 
  -5   3   1        4.24        8.52      3.88 o 
  -4   3   1      153.70      194.16      7.81 o 
  -3   3   1      949.29      958.35     16.50 o 
  -2   3   1      231.44      244.63      7.71 o 
  -1   3   1       33.47       62.90      4.18 o 
   0   3   1      312.78      321.39      8.58 o 
   1   3   1       33.76       51.02      6.10 o 
   2   3   1      502.77      477.41      9.55 o 
   3   3   1     3907.27     3823.18     69.83 o 
   4   3   1      382.41      376.75     11.64 o 
   5   3   1       35.01       45.93      5.45 o 
   6   3   1       93.84       82.92      7.50 o 
   7   3   1        9.21        9.34      6.27 o 
   8   3   1       31.48       34.44      7.20 o 
   9   3   1      605.17      612.17     21.45 o 
  10   3   1       60.50       68.61      9.99 o 
  11   3   1       30.15       51.15      9.62 o 
  12   3   1      103.83      139.77     14.23 o 
  13   3   1        6.37       15.27     11.07 o 
 -13   4   1       20.97        6.77      9.32 o 
 -12   4   1       73.14       65.03     12.06 o 
 -11   4   1       43.13       34.96      9.73 o 
 -10   4   1      494.78      474.90     21.80 o 
  -9   4   1     1397.75     1293.88     86.42 o 
  -8   4   1     1528.61     1534.20     36.11 o 
  -7   4   1      296.16      318.82     23.49 o 
  -6   4   1      439.63      406.76     15.33 o 
  -5   4   1     1567.04     1545.92     28.97 o 
  -4   4   1      658.39      707.97     14.09 o 
  -3   4   1      446.75      445.64     10.35 o 
  -2   4   1     1214.77     1262.47     25.20 o 
  -1   4   1      105.52      128.24      6.13 o 
   0   4   1     1014.22     1103.00     20.83 o 
   1   4   1      987.34     1005.04     21.26 o 
   2   4   1      599.61      584.13     12.37 o 
   3   4   1     1378.45     1381.79     24.20 o 
   4   4   1       42.51       48.57      5.87 o 
   5   4   1     1048.71     1083.74     24.82 o 
   6   4   1       16.29       15.18      5.01 o 
   7   4   1      362.63      366.24     15.17 o 
   8   4   1     1407.20     1376.49     39.52 o 
   9   4   1     1015.19     1024.39     38.83 o 
  10   4   1      134.56      145.92     20.51 o 
  11   4   1       66.31       39.26      9.66 o 
  12   4   1       71.96       85.99     11.95 o 
  13   4   1       11.88       13.93      9.44 o 
 -13   5   1       16.64       20.12     10.46 o 
 -12   5   1        0.00       -3.77      7.87 o 
 -11   5   1      170.35      150.94     15.35 o 
 -10   5   1        1.69      -10.59      7.36 o 
  -9   5   1      277.49      284.83     20.05 o 
  -8   5   1       30.69       34.83      9.43 o 
  -7   5   1      887.67      946.06     25.99 o 
  -6   5   1      149.52      136.26      9.92 o 
  -5   5   1        3.66        0.79      3.51 o 
  -4   5   1       40.70       47.96      4.24 o 
  -3   5   1        0.22       -0.53      2.73 o 
  -2   5   1     3880.82     4141.36     58.66 o 
  -1   5   1      431.78      461.56     14.02 o 
   0   5   1       69.01       70.93      5.65 o 
   1   5   1     1268.62     1322.79     27.69 o 
   2   5   1     2350.47     2431.49     44.58 o 
   3   5   1      182.35      213.78     11.34 o 
   4   5   1        0.02       -0.67      2.70 o 
   5   5   1        6.05       -1.67      3.69 o 
   6   5   1      471.53      430.71     28.86 o 
   7   5   1       39.85       58.76     14.74 o 
   8   5   1       29.22       23.18      9.22 o 
   9   5   1       11.58        2.48      9.33 o 
  10   5   1      782.31      780.46     42.68 o 
  11   5   1      192.43      164.07     22.91 o 
  12   5   1       23.63       19.88      9.93 o 
  13   5   1      229.95      262.81     19.83 o 
 -12   6   1      197.28      208.75     20.82 o 
 -11   6   1       45.43       36.76     11.97 o 
 -10   6   1      543.85      538.85     30.68 o 
  -9   6   1        3.39        4.97      9.70 o 
  -8   6   1      159.63      141.04     15.35 o 
  -7   6   1       12.38       16.33      8.22 o 
  -6   6   1       64.16       72.94      8.50 o 
  -5   6   1      631.22      602.90     17.89 o 
  -4   6   1      379.17      399.20     13.30 o 
  -3   6   1        4.77        1.33      3.11 o 
  -2   6   1       33.84       15.63      4.44 o 
  -1   6   1     2123.39     2197.80     42.86 o 
   0   6   1       33.80       52.00      5.68 o 
   1   6   1        3.28        0.05      3.77 o 
   2   6   1     1368.31     1440.25     30.78 o 
   3   6   1      207.44      192.35     10.05 o 
   4   6   1      197.75      195.70     22.76 o 
   5   6   1       62.73       74.76     10.46 o 
   6   6   1      314.80      321.23     19.29 o 
   7   6   1      199.34      155.71     15.35 o 
   8   6   1      866.24      684.40     54.09 o 
   9   6   1       13.33        0.90      8.23 o 
  10   6   1      119.51      134.75     16.22 o 
  11   6   1        1.69        3.23      9.91 o 
  12   6   1      179.97      217.61     19.87 o 
 -12   7   1      131.40      114.04     17.69 o 
 -11   7   1      179.75      202.56     20.88 o 
 -10   7   1        0.04      -12.01      8.01 o 
  -9   7   1      101.09      124.45     15.98 o 
  -8   7   1       37.89       35.63     10.46 o 
  -7   7   1      385.64      369.06     21.92 o 
  -6   7   1       46.24       51.23     13.51 o 
  -5   7   1      328.47      413.84     26.20 o 
  -4   7   1        0.21       -5.07      4.27 o 
  -3   7   1      116.42      128.19     13.99 o 
  -2   7   1        0.26        0.07      4.01 o 
  -1   7   1        7.64       14.22      5.37 o 
   0   7   1     1572.38     1549.23     31.23 o 
   1   7   1       19.07       21.29      5.78 o 
   2   7   1      700.32      718.30     20.41 o 
   3   7   1       31.59       31.17      8.40 o 
   4   7   1       17.82       11.81      8.26 o 
   5   7   1      102.27       87.02     18.70 o 
   6   7   1      532.59      495.66     24.47 o 
   7   7   1       44.79       40.75     10.47 o 
   8   7   1       89.77      101.67     19.12 o 
   9   7   1      173.41      144.39     16.75 o 
  10   7   1        3.23        8.37     10.05 o 
  11   7   1        3.68       -1.27     11.02 o 
  12   7   1        1.95        2.92     11.73 o 
 -11   8   1       53.21       50.74     18.41 o 
 -10   8   1        1.57       17.73     10.77 o 
  -9   8   1       66.92       66.54     17.58 o 
  -8   8   1      205.46      254.65     40.35 o 
  -7   8   1      304.09      281.22     25.22 o 
  -6   8   1        6.02        8.90     10.24 o 
  -5   8   1      263.05      236.82     21.52 o 
  -4   8   1       61.05       58.30     13.03 o 
  -3   8   1      602.69      638.40     18.18 o 
  -2   8   1       19.52       10.16      5.26 o 
  -1   8   1       46.84       39.87      8.36 o 
   0   8   1       26.31       18.70      5.50 o 
   1   8   1       30.34       21.10      6.57 o 
   2   8   1      137.64      148.58     10.82 o 
   3   8   1      430.72      426.62     77.33 o 
   4   8   1      120.70      105.01     15.64 o 
   5   8   1      424.83      334.37     24.60 o 
   6   8   1      520.34      550.06     31.84 o 
   7   8   1        4.62        2.73     10.15 o 
   8   8   1      127.19       89.69     14.58 o 
   9   8   1        0.76       -0.85      8.87 o 
  10   8   1       25.03       26.83     13.61 o 
  11   8   1        2.37        5.82     11.51 o 
 -10   9   1        2.83       10.07     13.16 o 
  -9   9   1        0.88        7.91     14.15 o 
  -8   9   1       47.02       53.74     15.75 o 
  -7   9   1       17.50       13.83     10.75 o 
  -6   9   1       54.54       47.68     23.56 o 
  -5   9   1      136.91      148.46     18.81 o 
  -4   9   1       82.72      109.59     16.10 o 
  -3   9   1       15.15       12.79      9.56 o 
  -2   9   1     1436.67     1404.46     31.19 o 
  -1   9   1     1192.07     1211.14     31.85 o 
   0   9   1       34.39       26.77      9.13 o 
   1   9   1      167.36      161.47     12.40 o 
   2   9   1       65.26       67.68     13.15 o 
   3   9   1       10.14       31.49     10.95 o 
   4   9   1      106.68       71.93     16.12 o 
   5   9   1      137.67      118.74     27.76 o 
   6   9   1      254.16      232.91     23.77 o 
   7   9   1      528.85      543.93     34.46 o 
   8   9   1        5.80       -9.52     10.45 o 
   9   9   1       20.99       28.38     14.52 o 
  10   9   1       30.99       29.97     14.66 o 
  -9  10   1       56.12       66.70     24.97 o 
  -8  10   1       54.44       76.46     18.51 o 
  -7  10   1        1.07       11.59     11.90 o 
  -6  10   1        9.42       13.06     11.81 o 
  -5  10   1       70.53       64.89     21.90 o 
  -4  10   1      355.22      326.34     26.15 o 
  -3  10   1      405.46      398.23     27.58 o 
  -2  10   1        0.01       -1.91      8.48 o 
  -1  10   1      816.05      793.63     26.34 o 
   0  10   1       82.03       73.06     11.90 o 
   1  10   1        3.32       -2.87      6.93 o 
   2  10   1     1139.62     1218.39     45.68 o 
   3  10   1        1.80       11.05     10.31 o 
   4  10   1        2.43       10.31     10.32 o 
   5  10   1       26.27       36.24     13.27 o 
   6  10   1       48.36       57.67     15.65 o 
   7  10   1        6.02       22.15     13.99 o 
   8  10   1       83.60       50.93     17.30 o 
   9  10   1      260.71      276.11     59.37 o 
  -8  11   1      300.82      371.52     39.34 o 
  -7  11   1       40.74       37.28     15.60 o 
  -6  11   1       19.98       16.95     12.24 o 
  -5  11   1      142.41      165.39     28.04 o 
  -4  11   1      248.73      255.37     35.10 o 
  -3  11   1      206.94      231.87     26.91 o 
  -2  11   1       13.05       17.90     11.34 o 
  -1  11   1       14.66        7.97     19.45 o 
   0  11   1      139.70      157.33     16.37 o 
   1  11   1        0.00        8.18     10.04 o 
   2  11   1      556.00      591.40     69.24 o 
   3  11   1      321.69      300.23     26.28 o 
   4  11   1       44.98       63.72     20.34 o 
   5  11   1        1.00       16.44     12.73 o 
   6  11   1       48.04       37.26     14.66 o 
   7  11   1      144.31      159.70     25.05 o 
   8  11   1        8.74       30.48     15.67 o 
  -6  12   1        1.78        3.46     14.15 o 
  -5  12   1       30.65       11.27     13.46 o 
  -4  12   1      149.92      162.29     30.18 o 
  -3  12   1        0.77       11.92     12.20 o 
  -2  12   1      157.44      166.26     25.33 o 
  -1  12   1       65.23       49.59     24.48 o 
   1  12   1       53.83       60.34     35.82 o 
   2  12   1       49.93       54.66     15.15 o 
   3  12   1       27.80       40.99     14.67 o 
   4  12   1        0.00        2.55     11.70 o 
   5  12   1      206.12      237.19     27.54 o 
   6  12   1      255.00      287.02     35.39 o 
  -4  13   1        7.18       18.20     15.33 o 
  -3  13   1       87.48      101.65     20.33 o 
   2  13   1      119.60      154.25     22.83 o 
   3  13   1        1.51       18.44     14.80 o 
   4  13   1       23.62       48.62     20.17 o 
 -14   0   2       22.98       29.46     17.74 o 
 -12   0   2      163.14      154.30     19.46 o 
 -10   0   2      141.13      144.78     13.75 o 
  -8   0   2        8.00        9.98      7.65 o 
  -6   0   2        2.07       -3.78      3.95 o 
  -4   0   2       11.93       20.31      5.57 o 
  -2   0   2      561.00      598.99     15.66 o 
   0   0   2     1443.45     1395.56     28.12 o 
   2   0   2     8164.79     7583.43    150.81 o 
   4   0   2      140.19      120.42      7.62 o 
   6   0   2      378.34      331.31     16.29 o 
   8   0   2      342.89      350.63     21.19 o 
  10   0   2      490.43      491.58     27.60 o 
  12   0   2      555.67      644.65     44.65 o 
  14   0   2        2.40        3.38     15.85 o 
 -14   1   2        0.93       -3.06     10.18 o 
 -13   1   2        0.40        0.60      8.64 o 
 -12   1   2       13.75        8.28      7.23 o 
 -11   1   2      221.51      230.75     13.66 o 
 -10   1   2      278.53      279.92     13.47 o 
  -9   1   2       65.75       58.29      6.59 o 
  -8   1   2       25.07       36.76      5.13 o 
  -7   1   2      563.98      602.37     16.26 o 
  -6   1   2      363.22      379.91     12.77 o 
  -5   1   2        0.82        1.12      2.78 o 
  -4   1   2     2880.98     2751.05     45.73 o 
  -3   1   2     3356.87     3177.67     50.97 o 
  -2   1   2        0.15        1.93      2.15 o 
  -1   1   2       37.02       45.38      5.62 o 
   0   1   2     1386.52     1308.55     19.72 o 
   1   1   2    17404.00    16829.51    210.68 o 
   2   1   2      383.13      424.68     11.52 o 
   3   1   2        2.04        7.29      2.77 o 
   4   1   2       36.11       38.95      4.15 o 
   5   1   2       10.34       15.05      3.69 o 
   6   1   2     1399.59     1445.55     24.18 o 
   7   1   2        1.10        4.03      3.47 o 
   8   1   2      870.71      851.25     18.59 o 
   9   1   2        1.62        1.56      4.33 o 
  10   1   2       52.93       67.26      9.11 o 
  11   1   2      342.24      326.45     17.30 o 
  12   1   2        6.83       27.36     10.59 o 
  13   1   2       29.85       37.89     12.09 o 
  14   1   2       39.28       31.13     15.32 o 
 -14   2   2        0.46       12.68     10.45 o 
 -13   2   2      117.32      112.48     14.28 o 
 -12   2   2      131.33      121.81     12.18 o 
 -11   2   2       13.46       16.57      6.52 o 
 -10   2   2       49.60       37.37      6.69 o 
  -9   2   2       36.39       28.71      6.48 o 
  -8   2   2        9.28        8.84      4.13 o 
  -7   2   2       52.71       52.74      6.18 o 
  -6   2   2      500.64      482.27     16.64 o 
  -5   2   2       28.62       44.15      5.98 o 
  -4   2   2       27.66       17.36      4.97 o 
  -3   2   2     1752.03     1780.21     34.31 o 
  -2   2   2    29323.13    28850.29    420.28 o 
  -1   2   2    14319.86    14211.19    211.31 o 
   0   2   2     2389.32     2184.82     46.80 o 
   1   2   2      578.55      541.96     13.08 o 
   2   2   2     1477.94     1504.07     31.65 o 
   3   2   2     1792.66     1635.85     30.26 o 
   4   2   2     2391.41     2273.00     53.21 o 
   5   2   2       77.62       79.15      5.20 o 
   6   2   2       67.72      108.71      6.66 o 
   7   2   2      932.29      959.61     21.45 o 
   8   2   2      411.01      422.51     15.49 o 
   9   2   2       86.10       90.04      8.51 o 
  10   2   2       27.61       25.11      7.14 o 
  11   2   2        0.46       -0.32      6.43 o 
  12   2   2       82.31       75.90     13.75 o 
  13   2   2        4.30       10.55     10.95 o 
 -13   3   2      209.70      228.13     23.51 o 
 -12   3   2        4.06        7.98      7.54 o 
 -11   3   2       43.68       47.10      9.76 o 
 -10   3   2        4.34        0.32      5.82 o 
  -9   3   2       67.74       64.86      8.31 o 
  -8   3   2      102.44       96.29     14.39 o 
  -7   3   2       69.80       63.66      7.65 o 
  -6   3   2      164.09      148.85      9.53 o 
  -5   3   2      816.55      828.01     18.48 o 
  -4   3   2      281.61      337.59     16.56 o 
  -3   3   2      378.84      337.00      9.95 o 
  -2   3   2     1991.41     2108.12     36.51 o 
  -1   3   2       19.14       15.33      2.78 o 
   0   3   2     2587.94     2575.88     39.69 o 
   1   3   2      632.15      577.01     22.32 o 
   2   3   2      213.84      233.69     10.70 o 
   3   3   2        1.58       -0.25      4.58 o 
   4   3   2     1791.86     2010.05     37.35 o 
   5   3   2     1815.19     1781.27     35.21 o 
   6   3   2       75.26       74.95      7.22 o 
   7   3   2      116.95      115.12      9.85 o 
   8   3   2      753.62      732.16     22.39 o 
   9   3   2      672.82      573.77     25.48 o 
  10   3   2      308.92      317.33     16.88 o 
  11   3   2        0.06       -0.23      6.57 o 
  12   3   2        3.02        7.13      7.58 o 
  13   3   2       72.00      104.72     16.52 o 
 -13   4   2       56.23       55.22     11.34 o 
 -12   4   2       58.10       69.58     11.98 o 
 -11   4   2       20.30        5.63      7.83 o 
 -10   4   2      152.35      135.66     14.57 o 
  -9   4   2      252.64      263.72     15.53 o 
  -8   4   2     1268.86     1218.23     31.19 o 
  -7   4   2        0.58       -1.64      4.70 o 
  -6   4   2      411.25      403.51     16.45 o 
  -5   4   2        0.00       -2.72      2.97 o 
  -4   4   2     1110.77     1161.16     20.86 o 
  -3   4   2     1902.41     1901.78     32.41 o 
  -2   4   2     2128.45     2097.69     34.32 o 
  -1   4   2       55.96       51.26      5.59 o 
   0   4   2      245.68      310.26     13.03 o 
   1   4   2      333.13      332.86     18.20 o 
   2   4   2       25.37       10.02      5.14 o 
   3   4   2      598.76      600.24     15.60 o 
   4   4   2      341.67      377.09     16.47 o 
   5   4   2       80.35       85.23      6.09 o 
   6   4   2      239.76      262.30     11.58 o 
   7   4   2      148.97      159.16     15.44 o 
   8   4   2       11.63       -0.35      6.98 o 
   9   4   2      684.64      662.96     31.72 o 
  10   4   2      149.55      140.65     15.90 o 
  11   4   2       24.91       19.56      9.09 o 
  12   4   2       15.18        9.69      8.38 o 
  13   4   2      131.29      184.67     19.23 o 
 -13   5   2       55.16       45.97     12.33 o 
 -12   5   2        0.00        4.96      8.41 o 
 -11   5   2        2.40        5.27      7.96 o 
 -10   5   2       79.21       85.51     13.35 o 
  -9   5   2       94.39      110.93     13.79 o 
  -8   5   2      350.77      309.16     22.40 o 
  -7   5   2      418.36      402.73     17.53 o 
  -6   5   2      146.47      161.20     10.51 o 
  -5   5   2        0.43        2.31      3.25 o 
  -4   5   2        3.58        5.58      3.30 o 
  -3   5   2      299.38      376.96     11.47 o 
  -2   5   2        9.32       21.22      3.81 o 
  -1   5   2        6.60        0.37      2.92 o 
   0   5   2      126.11      123.42      7.08 o 
   1   5   2      196.47      200.90      9.26 o 
   2   5   2      449.32      472.66     27.56 o 
   3   5   2      374.42      377.90     19.37 o 
   4   5   2     3286.93     3398.24    104.48 o 
   5   5   2       10.65       12.30      6.39 o 
   6   5   2      878.51      850.23     29.82 o 
   7   5   2     1145.77     1148.17     35.60 o 
   8   5   2        0.80       -2.78      6.83 o 
   9   5   2      223.20      192.75     17.59 o 
  10   5   2      352.39      393.38     24.49 o 
  11   5   2      122.76      104.76     27.48 o 
  12   5   2        1.10        1.66      8.69 o 
  13   5   2        7.14        7.54      9.68 o 
 -12   6   2       74.10       51.02     13.84 o 
 -11   6   2       39.05       24.33     11.31 o 
 -10   6   2        0.20        7.17      9.22 o 
  -9   6   2      136.13      101.13     14.13 o 
  -8   6   2      158.29      151.16     19.59 o 
  -7   6   2     1457.27     1410.58     40.94 o 
  -6   6   2        3.89        6.88      4.89 o 
  -5   6   2      201.57      189.69     11.18 o 
  -4   6   2        0.73        4.12      3.71 o 
  -3   6   2        1.93        0.45      3.44 o 
  -2   6   2      226.71      219.67     10.06 o 
  -1   6   2      352.96      325.28     11.88 o 
   0   6   2      726.95      762.67     18.50 o 
   1   6   2        0.06        5.31      3.78 o 
   2   6   2      135.28      126.66     11.32 o 
   3   6   2      252.95      302.28     11.30 o 
   4   6   2        3.47        1.60      6.87 o 
   5   6   2       68.45       87.61     11.39 o 
   6   6   2      108.01      136.30     14.15 o 
   7   6   2        0.01       -0.11      7.05 o 
   8   6   2      101.82       80.18     12.78 o 
   9   6   2        0.27       -0.23      7.88 o 
  10   6   2      167.07      202.23     20.17 o 
  11   6   2        0.80        3.70     10.11 o 
  12   6   2        5.93        1.07     10.81 o 
 -12   7   2      103.01      102.26     17.63 o 
 -11   7   2        4.79       -0.52     10.06 o 
 -10   7   2        1.59       -5.32      9.64 o 
  -9   7   2        0.78        3.72      8.36 o 
  -8   7   2        0.02        4.45      8.04 o 
  -7   7   2      124.69      101.19     15.60 o 
  -6   7   2       55.69       65.33     13.27 o 
  -5   7   2      121.76      135.27     11.71 o 
  -4   7   2       25.56       34.32      7.94 o 
  -3   7   2       26.67       30.10      5.10 o 
  -2   7   2       13.40       15.10      4.85 o 
  -1   7   2      755.14      752.26     21.59 o 
   0   7   2       25.82       27.92      6.11 o 
   1   7   2       11.60       11.76      5.29 o 
   2   7   2       54.95       58.10      7.06 o 
   3   7   2       33.33       38.15      7.74 o 
   4   7   2       96.44       99.29     14.20 o 
   5   7   2      240.47      233.36     20.45 o 
   6   7   2      585.12      558.11     26.10 o 
   7   7   2        2.38        3.85      7.36 o 
   8   7   2      143.07      144.88     16.75 o 
   9   7   2       11.94       13.94     10.72 o 
  10   7   2       70.05       67.38     14.04 o 
  11   7   2       25.51       20.26     12.20 o 
  12   7   2       26.02       23.70     12.23 o 
 -11   8   2        5.75       12.91     11.96 o 
 -10   8   2        3.36       -1.11      9.87 o 
  -9   8   2        5.46        3.79     10.99 o 
  -8   8   2       37.13       42.91     13.54 o 
  -7   8   2        1.51       18.60     10.37 o 
  -6   8   2      239.62      208.28     30.66 o 
  -5   8   2      535.85      490.13     29.45 o 
  -4   8   2     1101.79     1111.19     28.92 o 
  -3   8   2      704.20      708.12     19.66 o 
  -2   8   2      199.75      206.58     11.31 o 
  -1   8   2      186.75      164.80     11.57 o 
   0   8   2       37.78       52.36      7.86 o 
   1   8   2      103.40       97.11      9.57 o 
   2   8   2       98.66       84.38      8.89 o 
   3   8   2       24.08       29.23     10.48 o 
   4   8   2      134.72      111.14     22.56 o 
   5   8   2        0.02       -0.89      8.76 o 
   6   8   2       18.29       14.33     10.31 o 
   7   8   2      146.17      133.49     32.83 o 
   8   8   2      100.82       55.82     17.52 o 
   9   8   2        4.70        6.80      9.45 o 
  10   8   2       31.33       29.84     12.07 o 
  11   8   2       24.37       23.75     12.34 o 
 -10   9   2        3.08        3.41     14.97 o 
  -9   9   2       11.06       12.88     12.40 o 
  -8   9   2      219.73      271.58     32.01 o 
  -7   9   2      429.47      414.05     36.22 o 
  -6   9   2       15.67        9.68     11.36 o 
  -5   9   2       29.84       13.09     10.34 o 
  -4   9   2       13.35        0.74      8.51 o 
  -3   9   2      302.05      315.54     25.82 o 
  -2   9   2       38.30       26.41      6.63 o 
  -1   9   2        0.06        0.36      6.18 o 
   0   9   2      600.56      604.95     21.67 o 
   1   9   2      222.50      238.35     14.35 o 
   2   9   2      933.93      885.71     36.47 o 
   3   9   2       39.83       47.73     12.43 o 
   4   9   2      558.08      501.75     34.98 o 
   5   9   2       39.36       31.54     12.07 o 
   6   9   2       35.54       16.33     17.53 o 
   7   9   2      138.02       81.39     16.93 o 
   8   9   2       41.20       33.27     13.78 o 
   9   9   2        7.95       10.33     11.79 o 
  10   9   2      103.69       43.50     27.89 o 
  -9  10   2      103.41      152.99     23.62 o 
  -8  10   2       62.42       99.26     19.84 o 
  -7  10   2       19.99       31.90     14.42 o 
  -6  10   2        0.14       -2.04     10.59 o 
  -5  10   2       43.71       50.68     14.21 o 
  -4  10   2       21.49       15.84     10.95 o 
  -3  10   2        5.61       -4.68      8.70 o 
  -2  10   2       80.29       75.24     14.47 o 
  -1  10   2      545.89      546.81     24.46 o 
   0  10   2      189.02      191.70     14.32 o 
   1  10   2       51.03       51.49     12.75 o 
   2  10   2      203.94      237.81     22.22 o 
   3  10   2      240.82      225.12     22.27 o 
   4  10   2      213.66      236.09     52.09 o 
   5  10   2      153.52      183.25     22.22 o 
   6  10   2       20.00       20.44     12.59 o 
   7  10   2       27.67       15.32     12.77 o 
   8  10   2      242.22      259.21     28.63 o 
   9  10   2       77.04      121.29     28.68 o 
  -8  11   2       14.80        6.25     14.15 o 
  -7  11   2       50.28       94.34     19.67 o 
  -6  11   2       70.40       65.46     18.96 o 
  -5  11   2       42.72       62.30     16.14 o 
  -4  11   2       30.07       11.83     13.42 o 
  -3  11   2      577.62      504.01     32.29 o 
  -2  11   2      362.28      396.90     38.90 o 
  -1  11   2      278.92      329.62     35.34 o 
   0  11   2        3.65       -9.13     12.05 o 
   1  11   2       46.99       58.52     17.24 o 
   2  11   2        8.76       30.51     13.82 o 
   3  11   2       23.24       12.15     12.04 o 
   4  11   2       22.99        8.97     11.42 o 
   5  11   2       22.11       16.03     12.34 o 
   6  11   2        0.04        7.98     13.07 o 
   7  11   2      178.64      188.77     26.01 o 
   8  11   2       41.55       42.33     17.79 o 
  -6  12   2        8.54       16.48     14.57 o 
  -5  12   2        0.31       -0.45     11.47 o 
  -4  12   2        1.56        1.63     12.31 o 
  -3  12   2       66.28       62.54     16.75 o 
  -2  12   2        3.72       12.50     15.23 o 
   1  12   2      536.04      547.08     40.64 o 
   2  12   2        0.12       -0.17     11.49 o 
   3  12   2      424.67      411.58     56.88 o 
   4  12   2      102.92       79.79     18.39 o 
   5  12   2       51.43       28.97     15.26 o 
   6  12   2       11.80       19.91     15.04 o 
  -4  13   2       46.30       42.69     19.47 o 
  -3  13   2       44.78       28.85     15.29 o 
   2  13   2       35.51       56.13     16.80 o 
   3  13   2       56.81       71.55     18.95 o 
   4  13   2        8.89       14.51     15.03 o 
 -13   0   3       24.56       60.94     25.19 o 
 -11   0   3      748.50      736.05     44.15 o 
  -9   0   3       43.25       44.43      8.73 o 
  -7   0   3     3002.97     2961.02     70.23 o 
  -5   0   3       98.87       84.31      7.88 o 
  -3   0   3        0.02       -2.67      4.33 o 
  -1   0   3    12501.69    11567.36    219.17 o 
   1   0   3    15489.96    14299.33    330.58 o 
   3   0   3     2093.98     2310.18     44.91 o 
   5   0   3     2905.04     2968.98     58.81 o 
   7   0   3      480.37      477.51     18.78 o 
   9   0   3      238.76      255.97     16.30 o 
  11   0   3      391.91      376.52     43.36 o 
  13   0   3       48.84       36.35     22.21 o 
 -14   1   3        9.85        0.09     10.09 o 
 -13   1   3       70.38       71.97     11.28 o 
 -12   1   3        0.46        1.40      6.74 o 
 -11   1   3       27.83       31.76      8.16 o 
 -10   1   3       81.84       68.30      7.54 o 
  -9   1   3       26.67       20.22      5.07 o 
  -8   1   3       20.93       18.98      4.92 o 
  -7   1   3      444.78      426.04     14.61 o 
  -6   1   3     1701.09     1637.34     35.61 o 
  -5   1   3      724.21      767.93     23.95 o 
  -4   1   3      699.46      709.89     14.55 o 
  -3   1   3       28.16       30.17      3.58 o 
  -2   1   3     3312.96     3357.74     52.52 o 
  -1   1   3     3588.07     3250.51     45.37 o 
   0   1   3      314.15      292.34     18.18 o 
   1   1   3     2731.19     2897.23     42.01 o 
   2   1   3     3812.15     4017.93     63.12 o 
   3   1   3     2239.89     2085.05     39.64 o 
   4   1   3      198.38      176.18      7.50 o 
   5   1   3     1953.32     2003.05     32.40 o 
   6   1   3      362.09      398.75     11.34 o 
   7   1   3       18.88       10.43      3.95 o 
   8   1   3       44.50       39.25      5.63 o 
   9   1   3      161.52      154.46     10.49 o 
  10   1   3      374.67      371.72     23.17 o 
  11   1   3      114.73      146.56     20.75 o 
  12   1   3        0.66        7.60      9.19 o 
  13   1   3        3.33        2.71     10.07 o 
 -14   2   3       48.69       67.73     13.75 o 
 -13   2   3       31.46       41.17     11.02 o 
 -12   2   3        0.29       -3.53      6.45 o 
 -11   2   3      115.46      108.95     10.41 o 
 -10   2   3        5.55       -3.88      6.22 o 
  -9   2   3       67.84       69.46      7.40 o 
  -8   2   3      333.35      343.27     16.22 o 
  -7   2   3      186.92      202.24     10.87 o 
  -6   2   3        1.75        1.64      4.16 o 
  -5   2   3     2279.68     2446.06     43.85 o 
  -4   2   3      183.46      180.78      8.00 o 
  -3   2   3       61.40       60.61      4.76 o 
  -2   2   3     5449.62     5318.18    105.74 o 
  -1   2   3    10676.16    10476.98    142.00 o 
   0   2   3     2785.05     2511.11     41.62 o 
   1   2   3       52.61       66.50      4.94 o 
   2   2   3      118.14      130.17      5.67 o 
   3   2   3     2693.77     2679.80     46.53 o 
   4   2   3      784.38      744.45     19.57 o 
   5   2   3      242.37      231.52     15.32 o 
   6   2   3      118.94      101.25     13.73 o 
   7   2   3      313.34      311.02     17.62 o 
   8   2   3       32.84       21.80      6.22 o 
   9   2   3        0.86        2.78      5.62 o 
  10   2   3       11.29       20.49      6.98 o 
  11   2   3        3.01       12.24      7.11 o 
  12   2   3        0.05       15.49      9.75 o 
  13   2   3        0.76        0.96     10.31 o 
 -13   3   3       19.72       28.58     10.16 o 
 -12   3   3       82.02       75.45     14.47 o 
 -11   3   3      212.16      219.88     15.54 o 
 -10   3   3      406.98      382.40     16.84 o 
  -9   3   3      877.27      891.97     23.80 o 
  -8   3   3       14.50        8.78      4.71 o 
  -7   3   3       36.80       17.97      6.09 o 
  -6   3   3      189.90      188.16     13.33 o 
  -5   3   3      101.74       85.71      6.94 o 
  -4   3   3      323.15      353.04     11.38 o 
  -3   3   3     3061.68     2969.08     50.01 o 
  -2   3   3     2612.51     2601.81     44.55 o 
  -1   3   3     2412.94     2334.86     39.50 o 
   0   3   3     2302.46     2224.70     43.71 o 
   1   3   3      513.09      520.49     16.94 o 
   2   3   3      231.35      188.40     10.02 o 
   3   3   3       95.54      103.00      8.59 o 
   4   3   3       40.27       50.44      6.85 o 
   5   3   3      616.42      641.35     14.56 o 
   6   3   3       54.47       78.61      6.56 o 
   7   3   3      167.52      172.64     11.72 o 
   8   3   3        0.60       -0.98      6.81 o 
   9   3   3      289.94      294.98     19.40 o 
  10   3   3        4.18       12.90      7.05 o 
  11   3   3        0.96        0.18      6.81 o 
  12   3   3       22.20       27.61      9.10 o 
  13   3   3        3.64       16.89     11.25 o 
 -13   4   3       52.60       59.92     11.81 o 
 -12   4   3        0.11        7.22      9.00 o 
 -11   4   3       51.37       50.59     11.90 o 
 -10   4   3      140.36      121.20     13.68 o 
  -9   4   3      198.17      187.12     17.19 o 
  -8   4   3        0.02       10.48      6.73 o 
  -7   4   3       28.19       28.97      6.57 o 
  -6   4   3      191.01      188.60      9.88 o 
  -5   4   3        3.02        4.37      3.33 o 
  -4   4   3       50.10       68.25      5.54 o 
  -3   4   3        4.32       12.84      4.34 o 
  -2   4   3       32.25       25.20      5.35 o 
  -1   4   3      557.88      542.98     12.15 o 
   0   4   3      760.60      787.88     20.97 o 
   1   4   3      222.42      214.78     24.34 o 
   2   4   3     1493.06     1503.20     39.85 o 
   3   4   3     2073.59     2161.69     47.29 o 
   4   4   3     1928.50     2129.78     64.25 o 
   5   4   3       64.13       50.33      8.12 o 
   6   4   3       36.53       30.49      7.58 o 
   7   4   3     1007.03     1042.98     32.60 o 
   8   4   3      239.00      233.17     17.54 o 
   9   4   3      212.67      198.28     19.91 o 
  10   4   3      229.87      235.04     19.51 o 
  11   4   3       97.76      101.77     12.33 o 
  12   4   3        1.68       -1.75      7.51 o 
  13   4   3        4.84        9.04      9.60 o 
 -13   5   3      156.17      128.07     25.10 o 
 -12   5   3      124.40      141.90     16.74 o 
 -11   5   3       66.73       55.31     10.52 o 
 -10   5   3        5.06       15.98      9.41 o 
  -9   5   3       10.33        0.93      7.57 o 
  -8   5   3      616.78      616.22     29.24 o 
  -7   5   3     1640.38     1623.48     37.50 o 
  -6   5   3        3.61        4.46      4.67 o 
  -5   5   3      175.08      186.82      9.56 o 
  -4   5   3      406.21      376.57     13.63 o 
  -3   5   3       51.72       52.97      5.76 o 
  -2   5   3      863.80      825.50     20.09 o 
  -1   5   3     1362.78     1387.53     24.27 o 
   0   5   3      587.69      563.47     19.70 o 
   1   5   3      132.21      131.09     21.45 o 
   2   5   3      174.87      203.20     15.38 o 
   3   5   3       34.70       34.51      5.32 o 
   4   5   3      617.05      620.59     22.29 o 
   5   5   3      206.41      197.38     14.55 o 
   6   5   3       23.42       24.73      8.03 o 
   7   5   3       18.54        4.62      7.32 o 
   8   5   3      788.36      831.24     30.88 o 
   9   5   3        9.39       -0.21      7.73 o 
  10   5   3      113.40      110.36     15.07 o 
  11   5   3      120.46      118.32     16.07 o 
  12   5   3        3.83        6.47      8.75 o 
 -12   6   3       32.13       43.69     20.12 o 
 -11   6   3        4.71        5.46      9.59 o 
 -10   6   3       19.68       21.33     13.49 o 
  -9   6   3       42.42       48.31     14.02 o 
  -8   6   3        0.13       -2.48      7.23 o 
  -7   6   3        7.23       11.21      5.86 o 
  -6   6   3     1131.22     1116.96     28.60 o 
  -5   6   3        0.08       -2.89      4.08 o 
  -4   6   3      537.30      551.59     15.77 o 
  -3   6   3       31.99       41.41      5.70 o 
  -2   6   3       52.90       72.82      6.15 o 
  -1   6   3     2975.15     3012.63     46.70 o 
   0   6   3      985.29      988.30     27.92 o 
   1   6   3      364.39      394.95     16.62 o 
   2   6   3      432.83      481.00     18.16 o 
   3   6   3       71.34       60.18      7.91 o 
   4   6   3      193.55      233.08     15.75 o 
   5   6   3        0.43       -3.86      5.33 o 
   6   6   3        3.48       -9.37      6.24 o 
   7   6   3      919.72      949.44     33.28 o 
   8   6   3       81.01       98.08     15.87 o 
   9   6   3       21.19       11.10      9.10 o 
  10   6   3       75.71       56.49     12.90 o 
  11   6   3      172.69      206.78     21.06 o 
  12   6   3        7.69        7.12     10.95 o 
 -12   7   3        0.00       10.25     13.27 o 
 -11   7   3      101.25       99.19     16.36 o 
 -10   7   3       49.27       41.24     20.27 o 
  -9   7   3      125.05      130.69     24.49 o 
  -8   7   3      293.66      272.88     20.37 o 
  -7   7   3      241.29      236.50     22.28 o 
  -6   7   3        9.87       18.51      7.79 o 
  -5   7   3      286.98      299.19     14.64 o 
  -4   7   3      131.78      151.37     14.68 o 
  -3   7   3      921.68      964.93     22.83 o 
  -2   7   3       10.56       13.30      4.52 o 
  -1   7   3       65.67       59.01      8.34 o 
   0   7   3      232.43      268.21     13.04 o 
   1   7   3       30.36       28.15      6.27 o 
   2   7   3       67.80       67.28      9.71 o 
   3   7   3       49.70       49.55      8.44 o 
   4   7   3      560.95      589.85     29.08 o 
   5   7   3        5.73        2.21      7.66 o 
   6   7   3       52.60       69.97     14.98 o 
   7   7   3       14.78        1.36      7.32 o 
   8   7   3       35.59       40.82     17.26 o 
   9   7   3       51.88       73.85     14.44 o 
  10   7   3      254.15      303.49     24.52 o 
  11   7   3        0.02       -0.80      9.57 o 
 -11   8   3       26.34       41.29     16.48 o 
 -10   8   3       45.83       97.17     26.33 o 
  -9   8   3       11.99       19.65     12.34 o 
  -8   8   3      221.05      236.31     24.84 o 
  -7   8   3       63.71       84.55     15.88 o 
  -6   8   3      418.14      410.30     52.07 o 
  -5   8   3      100.46      130.08     17.71 o 
  -4   8   3       53.84       38.25      7.80 o 
  -3   8   3      586.34      609.24     18.73 o 
  -2   8   3      158.69      170.92     14.79 o 
  -1   8   3     1028.72      956.30     26.83 o 
   0   8   3       33.76       20.14      6.87 o 
   1   8   3       29.34       21.54      6.55 o 
   2   8   3       65.74       83.32     12.04 o 
   3   8   3       88.46      107.38     15.34 o 
   4   8   3       58.89       64.48     13.31 o 
   5   8   3       14.44       10.13      9.96 o 
   6   8   3      124.60      116.90     18.13 o 
   7   8   3      381.28      381.08     28.89 o 
   8   8   3        2.99        6.13      9.83 o 
   9   8   3       36.89       38.28     12.70 o 
  10   8   3       87.67      108.01     17.23 o 
  11   8   3        4.70       -6.27     10.55 o 
 -10   9   3        0.04       -7.98     11.71 o 
  -9   9   3        0.86        4.83     15.94 o 
  -8   9   3      128.12      176.06     23.25 o 
  -7   9   3       99.24      120.55     19.09 o 
  -6   9   3        2.84       -0.32      9.99 o 
  -5   9   3      373.28      390.94     28.02 o 
  -4   9   3      263.55      213.66     21.33 o 
  -3   9   3        6.79        0.53      6.41 o 
  -2   9   3      394.08      398.90     16.36 o 
  -1   9   3       19.90       18.73      8.47 o 
   0   9   3        2.24       -2.73      6.09 o 
   1   9   3      283.09      279.26     15.29 o 
   2   9   3      273.69      297.02     22.79 o 
   3   9   3      124.78      123.84     33.29 o 
   4   9   3        0.07        9.81     11.70 o 
   5   9   3      455.47      421.91     29.20 o 
   6   9   3       10.05        9.99     11.64 o 
   7   9   3       34.88       40.98     17.32 o 
   8   9   3        4.28       14.76     12.07 o 
   9   9   3       50.92       72.56     35.58 o 
  10   9   3       68.53       73.08     23.35 o 
  -9  10   3       10.10        8.02     13.24 o 
  -8  10   3        0.10        4.91     12.67 o 
  -7  10   3       10.95       -3.24     11.06 o 
  -6  10   3       71.94      111.31     19.20 o 
  -5  10   3      375.64      411.37     30.09 o 
  -4  10   3        0.30      -12.07      8.05 o 
  -3  10   3      501.15      484.02     29.91 o 
  -2  10   3      339.83      364.68     21.09 o 
  -1  10   3       70.46       60.77      9.79 o 
   0  10   3       15.94        8.43      7.07 o 
   1  10   3      244.20      228.54     21.11 o 
   2  10   3       11.30        5.51     13.82 o 
   3  10   3      502.18      539.18     32.08 o 
   4  10   3      918.00      918.21     41.26 o 
   5  10   3       10.86       21.94     12.49 o 
   6  10   3      158.50      127.38     20.47 o 
   7  10   3       72.96       69.20     18.29 o 
   8  10   3        1.50        0.36     12.58 o 
   9  10   3        2.86       12.86     13.48 o 
  -8  11   3      180.41      243.42     32.72 o 
  -7  11   3        0.09      -15.40     10.27 o 
  -6  11   3       15.50       19.51     13.47 o 
  -5  11   3       68.97       73.57     17.09 o 
  -4  11   3        4.56        3.61     11.76 o 
  -3  11   3      232.85      256.61     24.72 o 
  -2  11   3       15.86       12.56     10.77 o 
  -1  11   3       57.48       42.13     35.19 o 
   0  11   3        3.19       -7.78     11.95 o 
   1  11   3      124.33      145.40     19.75 o 
   2  11   3        1.78       -0.69     10.27 o 
   3  11   3      567.25      632.61     36.43 o 
   4  11   3        0.43       -0.99     11.16 o 
   5  11   3       32.94       46.17     15.58 o 
   6  11   3        1.52       11.27     13.28 o 
   7  11   3       50.58       41.03     17.31 o 
   8  11   3       42.14       38.60     17.10 o 
  -6  12   3        0.00        2.28     14.44 o 
  -5  12   3        6.24        4.58     12.65 o 
  -4  12   3      141.92      141.71     21.81 o 
  -3  12   3       55.04       44.99     15.18 o 
  -2  12   3       37.52       24.09     26.25 o 
   1  12   3      273.60      352.18     38.48 o 
   2  12   3      260.58      275.56     26.44 o 
   3  12   3        1.58        4.50     11.44 o 
   4  12   3      268.98      295.36     29.54 o 
   5  12   3        0.71       13.25     14.27 o 
   6  12   3        3.86        3.48     14.62 o 
  -4  13   3        0.00       -1.51     12.81 o 
  -3  13   3       66.77       94.37     43.06 o 
   2  13   3      147.52      130.13     21.90 o 
   3  13   3      116.50      162.39     26.72 o 
 -14   0   4        0.17       10.21     18.68 o 
 -12   0   4        6.64        6.96     11.37 o 
 -10   0   4       71.81       88.02     14.17 o 
  -8   0   4        0.00        5.77      6.61 o 
  -6   0   4     1608.33     1779.77     44.08 o 
  -4   0   4     2263.01     2367.30     63.62 o 
  -2   0   4       44.17       41.36      5.59 o 
   0   0   4     1689.86     1482.44     39.39 o 
   2   0   4     8591.00     8482.26    166.47 o 
   4   0   4        9.59        3.01      3.92 o 
   6   0   4     6080.74     6219.89    114.80 o 
   8   0   4      264.18      289.70     16.58 o 
  10   0   4     1335.83     1409.98     59.80 o 
  12   0   4        0.04      -11.10     11.56 o 
 -14   1   4        0.66       16.21     14.31 o 
 -13   1   4       31.26       34.89      9.61 o 
 -12   1   4       13.19        8.77      7.50 o 
 -11   1   4      304.11      308.24     17.45 o 
 -10   1   4       45.66       48.07      6.81 o 
  -9   1   4        0.65        0.27      4.74 o 
  -8   1   4        0.07       -2.40      4.21 o 
  -7   1   4      325.62      318.96     18.11 o 
  -6   1   4        0.54        3.18      3.37 o 
  -5   1   4     1011.08     1067.65     22.45 o 
  -4   1   4     2080.70     2021.35     32.30 o 
  -3   1   4       59.87       88.79      7.22 o 
  -2   1   4       19.78       15.89      1.91 o 
  -1   1   4     6515.76     6389.90    127.56 o 
   0   1   4    17959.60    17030.90    227.18 o 
   1   1   4      116.98      127.41      8.53 o 
   2   1   4     6345.72     6125.92     80.35 o 
   3   1   4      157.12      171.26     14.08 o 
   4   1   4       10.87       17.02      3.88 o 
   5   1   4      932.37     1004.90     19.95 o 
   6   1   4      766.67      766.17     16.45 o 
   7   1   4      480.09      466.33     14.21 o 
   8   1   4      582.83      584.49     16.10 o 
   9   1   4       24.62       28.19      7.23 o 
  10   1   4        3.17        2.62      6.35 o 
  11   1   4        1.57       20.09      9.30 o 
  12   1   4       12.91       -2.48      8.70 o 
  13   1   4       28.12       37.96     13.17 o 
 -14   2   4        5.73       14.11     14.39 o 
 -13   2   4       56.11       77.64     15.13 o 
 -12   2   4        2.85       -8.03      6.45 o 
 -11   2   4      487.15      471.58     18.05 o 
 -10   2   4        6.88       -6.06      5.08 o 
  -9   2   4      250.32      225.93     12.44 o 
  -8   2   4        0.60       -1.62      4.75 o 
  -7   2   4        0.12        5.75      4.41 o 
  -6   2   4      218.07      258.21     11.88 o 
  -5   2   4      766.87      826.16     19.71 o 
  -4   2   4     1758.62     1745.82     32.40 o 
  -3   2   4     1901.02     1923.02     33.94 o 
  -2   2   4     1445.61     1272.66     27.37 o 
  -1   2   4     8652.41     8738.96    130.17 o 
   0   2   4      158.26      173.52      8.07 o 
   1   2   4     6076.01     5750.37     75.68 o 
   2   2   4     6658.79     6729.33     88.25 o 
   3   2   4       91.51       68.53      7.88 o 
   4   2   4      887.86      854.15     20.48 o 
   5   2   4      431.68      486.14     28.68 o 
   6   2   4      123.68      157.38      9.91 o 
   7   2   4        4.74        4.82      4.54 o 
   8   2   4      308.43      329.50     18.03 o 
   9   2   4      704.98      703.01     22.75 o 
  10   2   4      130.96      113.57     11.47 o 
  11   2   4       39.42       31.23      8.65 o 
  12   2   4       89.17      104.93     15.49 o 
  13   2   4        0.44        6.28     10.39 o 
 -13   3   4        0.21        4.80     10.88 o 
 -12   3   4      150.45      152.28     14.20 o 
 -11   3   4       31.52       21.66     10.17 o 
 -10   3   4      173.01      174.20     12.66 o 
  -9   3   4      434.64      381.37     33.80 o 
  -8   3   4      162.97      167.91     13.72 o 
  -7   3   4      271.22      278.41     15.04 o 
  -6   3   4        1.98        0.43      4.03 o 
  -5   3   4      358.34      357.22     12.44 o 
  -4   3   4      135.94      111.96      7.23 o 
  -3   3   4     3214.37     3479.78     74.78 o 
  -2   3   4      475.37      538.38     17.44 o 
  -1   3   4      410.98      420.95     10.49 o 
   0   3   4     1279.33     1329.50     25.96 o 
   1   3   4     1766.59     1754.75     29.48 o 
   2   3   4     1105.79     1112.34     31.00 o 
   3   3   4      233.74      280.85     31.80 o 
   4   3   4      731.38      797.81     19.90 o 
   5   3   4       78.25       81.25      6.99 o 
   6   3   4       20.01       23.31      5.34 o 
   7   3   4      178.02      186.69     14.50 o 
   8   3   4     1306.45     1352.98     39.04 o 
   9   3   4      272.16      251.22     16.63 o 
  10   3   4        0.77        1.66      6.45 o 
  11   3   4       21.14       12.28      7.66 o 
  12   3   4      148.98      158.75     14.84 o 
  13   3   4        2.54        2.28     10.46 o 
 -13   4   4      157.87      138.74     18.77 o 
 -12   4   4       57.30       14.02     15.29 o 
 -11   4   4       79.01       63.48     16.47 o 
 -10   4   4       29.84       20.96      7.58 o 
  -9   4   4      167.80      176.93     11.99 o 
  -8   4   4       28.28       30.58      8.74 o 
  -7   4   4      101.87      104.93     10.68 o 
  -6   4   4      101.60      101.47      9.05 o 
  -5   4   4       63.17       76.77      8.54 o 
  -4   4   4      105.41      122.94      7.95 o 
  -3   4   4      393.84      369.80     14.38 o 
  -2   4   4       52.04       49.84      6.20 o 
  -1   4   4       33.02       43.82      4.96 o 
   0   4   4      262.55      296.04     12.91 o 
   1   4   4      810.94      804.57     18.66 o 
   2   4   4      100.28      118.60      9.46 o 
   3   4   4      390.83      375.61     16.15 o 
   4   4   4       47.25       46.83      6.62 o 
   5   4   4       21.44       34.81      4.90 o 
   6   4   4      753.45      670.69     24.69 o 
   7   4   4      619.78      548.40     31.05 o 
   8   4   4      114.17      106.95     13.10 o 
   9   4   4      391.94      353.81     36.24 o 
  10   4   4       10.32        4.68      8.59 o 
  11   4   4      179.48      182.69     15.75 o 
  12   4   4        0.40       -0.50      7.89 o 
  13   4   4       36.32       48.32     12.74 o 
 -13   5   4       34.72        3.90     20.65 o 
 -12   5   4       19.33        1.35     12.97 o 
 -11   5   4       88.05       97.19     14.29 o 
 -10   5   4       12.99       15.93      7.72 o 
  -9   5   4       10.10        5.56      8.16 o 
  -8   5   4      689.29      695.15     23.45 o 
  -7   5   4       93.58       79.62     11.29 o 
  -6   5   4      195.08      218.41      9.96 o 
  -5   5   4        0.04       -3.75      3.95 o 
  -4   5   4       56.11       50.82      6.25 o 
  -3   5   4        0.69       -1.12      3.53 o 
  -2   5   4     1478.40     1540.41     31.86 o 
  -1   5   4      838.55      829.66     18.70 o 
   0   5   4      179.44      178.79     16.39 o 
   1   5   4        2.77        7.95      3.94 o 
   2   5   4      487.45      478.13     14.57 o 
   3   5   4       89.54       97.84     10.07 o 
   4   5   4      491.10      555.28     21.34 o 
   5   5   4      234.73      232.14     15.89 o 
   6   5   4      394.18      359.56     23.34 o 
   7   5   4       30.31       21.62      8.30 o 
   8   5   4       63.10       66.29     11.39 o 
   9   5   4      478.70      476.91     35.32 o 
  10   5   4      131.74      191.23     21.19 o 
  11   5   4       97.10      102.14     21.60 o 
  12   5   4      183.09      242.17     21.83 o 
 -12   6   4       12.12        2.33     15.24 o 
 -11   6   4      226.70      225.16     33.03 o 
 -10   6   4       75.74       90.79     15.70 o 
  -9   6   4      295.05      250.65     19.46 o 
  -8   6   4      248.83      235.36     18.20 o 
  -7   6   4      106.62       99.86      9.31 o 
  -6   6   4      560.57      548.60     19.78 o 
  -5   6   4     1171.82     1113.28     25.97 o 
  -4   6   4      568.52      628.14     17.53 o 
  -3   6   4      176.58      154.32      9.72 o 
  -2   6   4     1325.44     1249.32     28.52 o 
  -1   6   4      377.23      323.70     13.29 o 
   0   6   4       43.46       39.22      7.21 o 
   1   6   4       32.18       54.07     12.27 o 
   2   6   4       71.37       77.01     15.83 o 
   3   6   4       12.23       17.76      7.10 o 
   4   6   4      707.73      738.56     26.08 o 
   5   6   4       96.68      100.58     12.28 o 
   6   6   4      470.65      536.83     38.05 o 
   7   6   4      122.62       98.68     13.61 o 
   8   6   4       24.15       20.50      9.21 o 
   9   6   4       53.13       30.62     11.08 o 
  10   6   4      120.01      113.13     16.55 o 
  11   6   4        2.31        1.27      8.92 o 
  12   6   4       31.75       10.40     12.14 o 
 -12   7   4       11.25       30.47     18.91 o 
 -11   7   4       25.78       37.72     14.86 o 
 -10   7   4       13.13       17.05     10.42 o 
  -9   7   4       55.62       51.22     11.80 o 
  -8   7   4      140.16      150.98     19.36 o 
  -7   7   4      319.93      303.64     25.07 o 
  -6   7   4      678.55      693.72     22.97 o 
  -5   7   4      466.76      474.28     18.64 o 
  -4   7   4       29.15       32.99      6.35 o 
  -3   7   4       85.64       95.12      9.14 o 
  -2   7   4      491.37      496.81     16.35 o 
  -1   7   4       12.21       15.26      4.38 o 
   0   7   4       54.99       62.90      9.11 o 
   1   7   4     1205.78     1302.70     35.53 o 
   2   7   4       53.63       52.48      8.91 o 
   3   7   4       53.36       60.89      9.15 o 
   4   7   4       86.39      102.17     14.80 o 
   5   7   4      226.26      229.98     21.10 o 
   6   7   4       66.83       57.05     15.48 o 
   7   7   4      157.95      166.26     17.14 o 
   8   7   4      526.41      510.66     27.82 o 
   9   7   4       79.35       54.76     25.05 o 
  10   7   4       10.08       29.53     11.81 o 
  11   7   4       12.76       10.25     11.44 o 
 -11   8   4       33.32       14.93     14.06 o 
 -10   8   4       96.94       76.72     18.31 o 
  -9   8   4       31.29       62.35     15.66 o 
  -8   8   4        0.92        2.85     10.58 o 
  -7   8   4      184.12      177.80     21.33 o 
  -6   8   4      116.86      116.60     17.33 o 
  -5   8   4       37.78       37.38      8.09 o 
  -4   8   4      568.79      579.91     26.52 o 
  -3   8   4        2.28        0.31      5.13 o 
  -2   8   4       81.25       68.39      7.65 o 
  -1   8   4       90.92       84.28      9.66 o 
   0   8   4       17.45       23.07     10.49 o 
   1   8   4       20.54       12.63      7.48 o 
   2   8   4      641.52      599.48     24.00 o 
   3   8   4       35.38       29.75     18.36 o 
   4   8   4      169.40      163.41     43.07 o 
   5   8   4      433.98      430.80     28.06 o 
   6   8   4       98.46      102.78     17.17 o 
   7   8   4        2.58        4.81      8.40 o 
   8   8   4       21.52       29.74     11.95 o 
   9   8   4       28.56       42.25     12.69 o 
  10   8   4        0.61       -4.03     10.48 o 
  11   8   4       29.79       24.02     13.28 o 
 -10   9   4       70.37       70.84     26.15 o 
  -9   9   4       40.47       51.47     16.47 o 
  -8   9   4       24.09        6.23     11.04 o 
  -7   9   4        2.56       -2.79     10.85 o 
  -6   9   4        7.81        3.35      9.96 o 
  -5   9   4        2.37        4.40      9.76 o 
  -4   9   4      496.13      541.35     21.84 o 
  -3   9   4       45.44       50.29     10.17 o 
  -2   9   4      820.87      804.46     27.81 o 
  -1   9   4     1104.87     1110.54     30.62 o 
   0   9   4       55.74       56.51     14.55 o 
   1   9   4      151.81      147.82     14.27 o 
   2   9   4      256.39      248.61     21.34 o 
   3   9   4      915.26      920.14     38.69 o 
   4   9   4       41.62       61.14     14.38 o 
   5   9   4       54.96       39.63     13.83 o 
   6   9   4      275.57      313.82     27.29 o 
   7   9   4      385.64      373.18     30.19 o 
   8   9   4       42.50       55.12     15.46 o 
   9   9   4       45.72       39.06     15.14 o 
  10   9   4        3.91       -3.07     11.63 o 
  -9  10   4       48.54       45.91     16.85 o 
  -8  10   4      188.09      226.35     27.10 o 
  -7  10   4       56.56       55.71     23.41 o 
  -6  10   4        5.20      -10.09     10.31 o 
  -5  10   4        3.77        7.44     11.14 o 
  -4  10   4        4.05       -6.18      9.33 o 
  -3  10   4       79.76       72.95     14.80 o 
  -2  10   4      160.29      152.70     15.07 o 
  -1  10   4        3.78        4.79      6.81 o 
   0  10   4      375.80      382.58     45.22 o 
   1  10   4        6.72        5.34      9.75 o 
   2  10   4       76.09       93.06     25.39 o 
   3  10   4      244.42      257.74     29.25 o 
   4  10   4       33.85       28.65     14.55 o 
   5  10   4        0.43        8.17     11.85 o 
   6  10   4      118.19      106.68     19.39 o 
   7  10   4       17.56       18.50     18.38 o 
   8  10   4       26.07       20.92     14.62 o 
   9  10   4        6.07       -9.87     12.59 o 
  -8  11   4       83.85      127.40     22.67 o 
  -7  11   4        5.49       13.19     14.22 o 
  -6  11   4      133.84      160.81     30.76 o 
  -5  11   4       97.59       67.93     16.59 o 
  -4  11   4       36.35       20.42     12.10 o 
  -3  11   4        0.06        0.96     10.52 o 
  -2  11   4      179.51      224.43     42.39 o 
  -1  11   4      121.64      148.55     22.53 o 
   0  11   4      257.42      260.97     28.60 o 
   1  11   4       88.40       55.67     31.15 o 
   2  11   4      345.02      308.18     26.33 o 
   3  11   4       94.89       75.17     24.31 o 
   4  11   4        6.36       -0.31     10.93 o 
   5  11   4        7.31       31.19     14.60 o 
   6  11   4        1.25        8.84     13.65 o 
   7  11   4       12.88       24.73     18.53 o 
  -6  12   4       15.30       11.29     19.54 o 
  -5  12   4       77.60       48.12     18.77 o 
  -4  12   4        6.99       17.23     13.16 o 
  -3  12   4        7.52       28.52     16.71 o 
  -2  12   4       31.72       18.67     26.76 o 
   1  12   4        2.71        5.07     12.18 o 
   2  12   4        2.26       -4.72     11.93 o 
   3  12   4        0.95        3.35     12.34 o 
   4  12   4       42.53       78.02     17.85 o 
   5  12   4        0.21       23.89     15.45 o 
   6  12   4        8.96       25.40     16.24 o 
  -3  13   4       37.23       52.29     30.98 o 
   2  13   4      199.41      222.10     44.39 o 
   3  13   4       42.58       56.95     24.84 o 
 -13   0   5      139.04       75.26     30.46 o 
 -11   0   5        9.98        1.61      8.00 o 
  -9   0   5       24.00       21.49      8.35 o 
  -7   0   5      287.65      279.13     19.29 o 
  -5   0   5      714.54      737.81     34.22 o 
  -3   0   5     2932.39     2792.85     59.57 o 
  -1   0   5     1329.51     1348.97     41.05 o 
   1   0   5      884.67      814.15     27.27 o 
   3   0   5     2566.50     2584.49     58.02 o 
   5   0   5     2166.77     2284.22     48.96 o 
   7   0   5      816.42      883.85     27.27 o 
   9   0   5        1.58        5.91      7.09 o 
  11   0   5       39.04       72.41     19.03 o 
  13   0   5        2.00        4.82     14.58 o 
 -14   1   5       14.54        9.39     20.10 o 
 -13   1   5        2.21        4.37     10.32 o 
 -12   1   5      177.77      190.41     16.04 o 
 -11   1   5      130.63      131.08     10.78 o 
 -10   1   5        1.74        3.68      5.70 o 
  -9   1   5       20.13       15.00      5.72 o 
  -8   1   5       90.81       84.30      8.49 o 
  -7   1   5      330.07      288.11     18.13 o 
  -6   1   5       57.74       72.00      6.36 o 
  -5   1   5        8.73        9.12      3.24 o 
  -4   1   5      633.81      601.64     12.97 o 
  -3   1   5      110.97      119.00      4.37 o 
  -2   1   5       98.23      105.59      8.85 o 
  -1   1   5     2655.69     2594.28     57.48 o 
   0   1   5    13310.87    12985.90    161.38 o 
   1   1   5     2212.96     2201.77     29.53 o 
   2   1   5     1505.35     1491.65     23.36 o 
   3   1   5       13.87       48.07      5.32 o 
   4   1   5       33.57       26.86      4.48 o 
   5   1   5        0.18        0.43      3.56 o 
   6   1   5       78.26       85.36      8.75 o 
   7   1   5       83.07       69.71      6.63 o 
   8   1   5      224.27      211.67     10.58 o 
   9   1   5      339.87      345.05     16.52 o 
  10   1   5        7.55       17.13      7.03 o 
  11   1   5       80.40       97.50     19.95 o 
  12   1   5        5.35      -11.44      9.56 o 
  13   1   5      262.93      234.97     24.02 o 
 -13   2   5      175.86      190.44     19.57 o 
 -12   2   5       36.66       45.73     11.35 o 
 -11   2   5        0.06       -3.71      5.89 o 
 -10   2   5      198.72      172.89     11.40 o 
  -9   2   5     1354.90     1362.73     51.64 o 
  -8   2   5     1939.60     1888.08     39.29 o 
  -7   2   5       38.62       34.93      6.38 o 
  -6   2   5       96.48       95.87      6.80 o 
  -5   2   5       50.28       47.66      4.70 o 
  -4   2   5      766.67      845.09     19.12 o 
  -3   2   5        9.84       26.31      7.78 o 
  -2   2   5        0.69        1.75      2.96 o 
  -1   2   5     1573.56     1540.68     43.44 o 
   0   2   5     1211.00     1095.81     19.68 o 
   1   2   5     6453.49     6324.13     89.07 o 
   2   2   5       13.65       19.45      5.10 o 
   3   2   5       76.49       67.29      5.67 o 
   4   2   5       55.56       48.20      8.28 o 
   5   2   5      287.13      298.56     23.33 o 
   6   2   5        9.46       11.66      4.67 o 
   7   2   5      183.47      209.53     11.85 o 
   8   2   5       65.66       72.79     12.11 o 
   9   2   5      402.24      375.72     19.30 o 
  10   2   5       29.91       29.80      8.06 o 
  11   2   5       48.35       47.94      9.39 o 
  12   2   5       15.60       15.95     10.38 o 
  13   2   5        1.84       10.88     10.68 o 
 -13   3   5        3.10        1.36     11.49 o 
 -12   3   5       19.19       21.71     10.02 o 
 -11   3   5      120.36      115.29     13.15 o 
 -10   3   5      180.14      172.92     12.82 o 
  -9   3   5      917.26      911.34     27.64 o 
  -8   3   5      236.75      258.63     14.22 o 
  -7   3   5       51.32       57.53      7.12 o 
  -6   3   5       57.13       65.34      7.15 o 
  -5   3   5      632.74      605.58     16.90 o 
  -4   3   5       27.34       25.44      4.48 o 
  -3   3   5      976.81     1065.71     26.20 o 
  -2   3   5      840.06      911.42     20.54 o 
  -1   3   5     1500.55     1496.36     28.50 o 
   0   3   5      314.14      343.94     10.66 o 
   1   3   5      246.18      257.77      8.71 o 
   2   3   5     1345.96     1408.84     24.00 o 
   3   3   5      518.65      473.27     13.21 o 
   4   3   5       39.48       49.71      4.47 o 
   5   3   5      301.81      318.16     16.92 o 
   6   3   5      137.63      123.18      9.46 o 
   7   3   5      157.34      136.88     29.60 o 
   8   3   5      157.84      159.52     15.22 o 
   9   3   5      355.84      340.60     22.74 o 
  10   3   5       25.35       13.29      7.48 o 
  11   3   5       20.08       10.30      7.70 o 
  12   3   5       38.96       36.21      9.86 o 
  13   3   5        0.03       -0.84     10.18 o 
 -13   4   5       76.58       63.17     15.01 o 
 -12   4   5       10.01        7.76     14.32 o 
 -11   4   5      216.05      210.55     31.90 o 
 -10   4   5       64.49       64.97      9.45 o 
  -9   4   5       90.21      100.78     11.62 o 
  -8   4   5        1.47        4.03      7.09 o 
  -7   4   5      481.89      506.40     19.47 o 
  -6   4   5        6.84        4.72      4.80 o 
  -5   4   5       14.88        9.34      4.97 o 
  -4   4   5     3582.69     3671.59     70.57 o 
  -3   4   5    10581.52    10626.05    182.89 o 
  -2   4   5     1422.96     1475.71     30.13 o 
  -1   4   5     1178.36     1208.64     25.21 o 
   0   4   5       19.88        6.41      3.27 o 
   1   4   5      327.26      358.42     20.91 o 
   2   4   5       54.20       66.02      7.57 o 
   3   4   5        0.99        2.73      4.98 o 
   4   4   5       82.86      115.74     18.46 o 
   5   4   5       60.82       64.45      7.25 o 
   6   4   5        2.51       -6.56      7.38 o 
   7   4   5      180.88      185.98     15.95 o 
   8   4   5     1707.03     1748.72     47.89 o 
   9   4   5      250.16      219.93     18.62 o 
  10   4   5        3.80       10.05      8.06 o 
  11   4   5      115.50      101.28     14.14 o 
  12   4   5       32.74       38.73     10.81 o 
 -13   5   5      146.81      127.55     24.73 o 
 -12   5   5       61.83       65.06     17.27 o 
 -11   5   5       62.43       69.67     17.43 o 
 -10   5   5       69.77       66.08     17.39 o 
  -9   5   5       83.44       75.47     11.60 o 
  -8   5   5      169.45      152.07     13.97 o 
  -7   5   5      787.13      761.12     22.81 o 
  -6   5   5       42.81       38.46      7.08 o 
  -5   5   5     2169.23     2165.96     43.10 o 
  -4   5   5        1.37        4.85      4.97 o 
  -3   5   5      104.82      103.60      9.13 o 
  -2   5   5     1639.39     1660.76     38.07 o 
  -1   5   5       57.43       72.71      7.73 o 
   0   5   5      169.17      191.59      9.71 o 
   1   5   5      102.55      104.57      7.34 o 
   2   5   5       20.27       12.49      5.62 o 
   3   5   5      106.25      133.15     17.78 o 
   4   5   5      135.15      132.40     12.52 o 
   5   5   5      392.49      383.39     31.22 o 
   6   5   5      145.39      160.16     16.80 o 
   7   5   5      810.55      767.37     31.65 o 
   8   5   5     1175.86     1164.08     58.37 o 
   9   5   5      172.00      163.23     17.13 o 
  10   5   5      107.55      134.09     22.46 o 
  11   5   5        0.95       -0.06      8.77 o 
  12   5   5       41.91       45.27     11.36 o 
 -12   6   5       20.39       31.39     24.83 o 
 -11   6   5      360.29      410.56     38.44 o 
 -10   6   5       41.19       46.46     32.69 o 
  -9   6   5        5.21       10.04     10.05 o 
  -8   6   5      240.90      259.89     14.36 o 
  -7   6   5      309.32      310.16     21.91 o 
  -6   6   5     1074.54     1092.03     29.53 o 
  -5   6   5       20.84       20.68      6.34 o 
  -4   6   5      134.40      155.14     10.64 o 
  -3   6   5      139.35      148.97     12.35 o 
  -2   6   5      329.25      335.44     15.73 o 
  -1   6   5      172.51      188.32     11.18 o 
   0   6   5       30.60       39.10      7.25 o 
   1   6   5        0.44       -0.90      4.19 o 
   2   6   5      753.37      753.57     29.35 o 
   3   6   5      211.72      195.51     16.83 o 
   4   6   5      190.41      234.19     16.41 o 
   5   6   5       28.47       21.15      8.46 o 
   6   6   5       52.44       65.39     11.40 o 
   7   6   5        3.36       -1.94      7.21 o 
   8   6   5       74.50       68.50     14.58 o 
   9   6   5       10.82        6.17      8.85 o 
  10   6   5      286.52      241.40     22.06 o 
  11   6   5       58.10       48.21     13.70 o 
  12   6   5        7.33        3.42     10.04 o 
 -11   7   5       42.87       21.45     17.57 o 
 -10   7   5      285.80      277.19     33.14 o 
  -9   7   5       78.70       66.78     15.72 o 
  -8   7   5        2.16        4.85      9.57 o 
  -7   7   5      346.59      329.26     21.41 o 
  -6   7   5      353.31      376.55     18.00 o 
  -5   7   5        1.73       -2.74      5.48 o 
  -4   7   5       80.39       95.70      8.91 o 
  -3   7   5        2.09       -1.70      5.18 o 
  -2   7   5        9.88       13.55      6.69 o 
  -1   7   5        0.80        2.47      4.99 o 
   0   7   5     1633.02     1564.70     46.46 o 
   1   7   5      311.47      303.47     14.75 o 
   2   7   5      201.97      201.39     17.28 o 
   3   7   5      245.75      224.46     28.55 o 
   4   7   5      263.80      247.33     20.78 o 
   5   7   5       23.31       20.74      8.17 o 
   6   7   5      112.01      117.59     19.35 o 
   7   7   5      306.84      294.38     21.79 o 
   8   7   5        1.39       -1.41      8.55 o 
   9   7   5        0.00        1.55      9.18 o 
  10   7   5       18.64       25.07     11.53 o 
  11   7   5       15.37       47.87     13.87 o 
 -11   8   5        0.19        2.67     16.67 o 
 -10   8   5       89.93       78.46     29.18 o 
  -9   8   5       16.35       33.33     13.28 o 
  -8   8   5        5.09       16.39     12.23 o 
  -7   8   5       87.33       75.75     17.15 o 
  -6   8   5        6.25       -0.09      8.68 o 
  -5   8   5      235.43      239.23     15.27 o 
  -4   8   5      357.15      319.59     16.76 o 
  -3   8   5      204.01      183.51     11.75 o 
  -2   8   5     1433.57     1438.76     39.20 o 
  -1   8   5      936.29      908.18     27.48 o 
   0   8   5      322.77      370.10     19.42 o 
   1   8   5     1550.22     1559.20     42.22 o 
   2   8   5      236.29      239.49     20.44 o 
   3   8   5       68.07       79.29     14.12 o 
   4   8   5      313.74      348.45     25.25 o 
   5   8   5      219.19      205.95     24.94 o 
   6   8   5        1.30      -12.96      8.64 o 
   7   8   5      513.69      517.28     28.47 o 
   8   8   5        0.58       -2.03      8.68 o 
   9   8   5        3.28        7.71     10.98 o 
  10   8   5       35.40       52.35     16.21 o 
 -10   9   5       24.29       52.50     22.02 o 
  -9   9   5      126.84      209.71     29.33 o 
  -8   9   5       51.74       88.64     18.40 o 
  -7   9   5        9.33       -8.95     10.06 o 
  -6   9   5       24.17       29.75     12.42 o 
  -5   9   5        1.68       -8.00      8.31 o 
  -4   9   5       27.67       14.69      7.53 o 
  -3   9   5        4.02        2.21      5.88 o 
  -2   9   5      194.94      200.89     16.15 o 
  -1   9   5      410.09      403.37     21.25 o 
   0   9   5      392.79      431.97     21.99 o 
   1   9   5      122.15      139.73     15.17 o 
   2   9   5      207.24      191.42     20.24 o 
   3   9   5       88.58       92.12     15.49 o 
   4   9   5      199.88      194.58     21.91 o 
   5   9   5      603.50      607.87     34.93 o 
   6   9   5      364.64      369.98     29.17 o 
   7   9   5      288.42      326.88     37.11 o 
   8   9   5       69.84       75.42     21.58 o 
   9   9   5      243.83      253.98     29.08 o 
  -9  10   5        2.80       20.36     15.77 o 
  -8  10   5        4.73       -5.10     13.14 o 
  -7  10   5       21.86       15.94     13.00 o 
  -6  10   5       31.15       65.53     16.22 o 
  -5  10   5      111.41      108.38     24.40 o 
  -4  10   5       42.42       40.72     15.66 o 
  -3  10   5        1.82       14.34     10.28 o 
  -2  10   5        2.74       17.67     10.34 o 
  -1  10   5      102.07      126.73     14.69 o 
   0  10   5       38.04       29.42     11.76 o 
   1  10   5       48.33       50.92     12.96 o 
   2  10   5     1440.63     1486.00     52.90 o 
   3  10   5        5.20       -8.10      9.54 o 
   4  10   5       49.13       65.03     15.62 o 
   5  10   5        1.62        6.08     10.59 o 
   6  10   5        0.88       -6.02     13.39 o 
   7  10   5      148.52      168.37     54.28 o 
   8  10   5       15.22       16.57     16.02 o 
  -7  11   5      135.30      178.77     26.95 o 
  -6  11   5       14.62       31.86     14.25 o 
  -5  11   5       40.55       23.17     15.84 o 
  -4  11   5       53.55       43.99     25.41 o 
  -3  11   5        4.26      -10.13     18.03 o 
  -2  11   5        0.00       -4.82     18.73 o 
  -1  11   5       24.21       24.68     11.85 o 
   0  11   5       25.33       34.86     15.40 o 
   1  11   5       95.28      101.10     17.20 o 
   2  11   5      135.58      141.01     20.06 o 
   3  11   5      108.91      104.86     22.01 o 
   4  11   5      176.17      195.00     24.26 o 
   5  11   5        2.04        2.58     11.94 o 
   6  11   5       28.11       14.22     14.44 o 
   7  11   5       14.28       22.32     15.27 o 
  -6  12   5        0.92       11.29     18.25 o 
  -5  12   5      143.91      198.61     71.21 o 
  -4  12   5       29.08       22.46     17.72 o 
  -3  12   5       62.61       39.95     28.31 o 
  -2  12   5        6.23       -1.92     21.54 o 
   0  12   5       52.77       23.98     21.08 o 
   1  12   5      179.84      150.33     27.77 o 
   2  12   5        9.23        6.04     12.53 o 
   3  12   5      120.79      127.65     20.95 o 
   4  12   5       56.41       41.87     16.24 o 
   5  12   5        2.23       -1.49     13.61 o 
   2  13   5       46.02       39.32     19.12 o 
 -12   0   6       89.71      139.08     35.39 o 
 -10   0   6        3.12        9.74      8.25 o 
  -8   0   6      130.56      141.97     13.72 o 
  -6   0   6       72.52       60.09     12.72 o 
  -4   0   6       35.64       30.30      5.23 o 
  -2   0   6      185.49      179.56     13.63 o 
   0   0   6      233.26      214.94     11.45 o 
   2   0   6       25.06       19.54      4.48 o 
   4   0   6     1932.89     2144.00     52.34 o 
   6   0   6     3129.99     3201.93     66.66 o 
   8   0   6      575.11      611.22     24.73 o 
  10   0   6        0.44       11.31     11.50 o 
  12   0   6        0.27       -7.82     11.25 o 
 -13   1   6       46.45       -9.50     16.01 o 
 -12   1   6      109.08      136.04     27.37 o 
 -11   1   6      119.01      154.91     25.74 o 
 -10   1   6        7.72       -1.09      5.42 o 
  -9   1   6      141.37      145.92     10.16 o 
  -8   1   6       78.17       87.32      8.54 o 
  -7   1   6        2.54        6.96      4.26 o 
  -6   1   6      479.94      473.20     14.10 o 
  -5   1   6      193.16      207.49     11.00 o 
  -4   1   6      100.35       97.21      6.06 o 
  -3   1   6        9.60        1.71      3.57 o 
  -2   1   6     4487.21     4128.10     76.76 o 
  -1   1   6       58.59       44.75      5.98 o 
   0   1   6     1021.18     1072.82     17.47 o 
   1   1   6      919.83      860.95     14.50 o 
   2   1   6       99.59       94.02      5.19 o 
   3   1   6      871.89      913.29     16.29 o 
   4   1   6     1185.30     1192.57     24.58 o 
   5   1   6      915.18      882.05     23.59 o 
   6   1   6       45.97       50.04      6.12 o 
   7   1   6      834.38      862.42     20.94 o 
   8   1   6        1.23        6.20      4.91 o 
   9   1   6       58.71       68.68      9.37 o 
  10   1   6       61.29       64.56     15.01 o 
  11   1   6       11.67       12.22      9.09 o 
  12   1   6        8.38       12.94      9.75 o 
  13   1   6       14.05       15.48     11.35 o 
 -13   2   6      400.47      489.32     42.24 o 
 -12   2   6        6.15        1.98      8.91 o 
 -11   2   6       12.22       17.19      8.37 o 
 -10   2   6      154.50      170.21     15.42 o 
  -9   2   6      109.67      140.64     11.21 o 
  -8   2   6       46.94       53.21      7.36 o 
  -7   2   6      318.80      327.94     13.22 o 
  -6   2   6        0.05       -1.79      3.11 o 
  -5   2   6      302.90      331.12     10.21 o 
  -4   2   6     1024.33     1059.54     19.65 o 
  -3   2   6       20.63       27.26      8.20 o 
  -2   2   6     1613.53     1696.12     35.88 o 
  -1   2   6     1316.34     1341.51     25.46 o 
   0   2   6      273.91      290.80      9.32 o 
   1   2   6     1510.02     1404.54     22.98 o 
   2   2   6      777.32      755.55     15.98 o 
   3   2   6     1226.07     1258.25     22.20 o 
   4   2   6     1003.79      908.44     19.86 o 
   5   2   6     1458.91     1536.90     33.06 o 
   6   2   6        0.32        5.64      4.80 o 
   7   2   6      240.73      270.89     13.25 o 
   8   2   6      650.47      672.34     22.17 o 
   9   2   6      128.75      128.16     14.52 o 
  10   2   6        2.08        5.66      6.88 o 
  11   2   6       13.00        8.40      8.10 o 
  12   2   6       49.61       64.72     14.20 o 
  13   2   6       98.19       82.65     16.30 o 
 -13   3   6      115.86      149.93     29.56 o 
 -12   3   6        3.98       -2.60      8.95 o 
 -11   3   6       51.79       55.59     11.94 o 
 -10   3   6      386.52      393.86     24.89 o 
  -9   3   6      870.13      834.50     24.45 o 
  -8   3   6      864.56      889.61     31.19 o 
  -7   3   6       96.50       99.09      7.79 o 
  -6   3   6        2.77        4.24      4.32 o 
  -5   3   6        0.05       -2.15      3.65 o 
  -4   3   6       15.86       17.01     10.20 o 
  -3   3   6     6186.55     6315.41    112.80 o 
  -2   3   6      286.57      385.09     18.20 o 
  -1   3   6     1934.75     1856.97     34.47 o 
   0   3   6      543.72      533.95     14.30 o 
   1   3   6      958.93      967.34     19.00 o 
   2   3   6      796.24      822.29     22.54 o 
   3   3   6      161.34      190.24      7.58 o 
   4   3   6      300.72      307.32     10.57 o 
   5   3   6       53.92       58.24      6.09 o 
   6   3   6      174.58      166.07     11.33 o 
   7   3   6      296.19      286.75     27.01 o 
   8   3   6      192.61      198.08     15.87 o 
   9   3   6      206.96      167.90     14.71 o 
  10   3   6      279.24      319.82     18.18 o 
  11   3   6        0.14        2.18      7.36 o 
  12   3   6       17.87        8.08     10.31 o 
 -13   4   6        0.00        0.60     22.77 o 
 -12   4   6      119.14      135.91     28.38 o 
 -11   4   6       26.50       26.81     10.26 o 
 -10   4   6       26.48       20.70     10.02 o 
  -9   4   6      592.29      560.66     28.48 o 
  -8   4   6      102.83       89.97      9.96 o 
  -7   4   6       80.23       92.07      9.15 o 
  -6   4   6      658.84      660.85     19.69 o 
  -5   4   6        1.73        3.21      4.83 o 
  -4   4   6      112.03      104.99      9.47 o 
  -3   4   6     2213.91     2075.41     40.29 o 
  -2   4   6      209.41      217.75     10.42 o 
  -1   4   6      519.30      485.09     14.22 o 
   0   4   6       45.01       66.64      6.08 o 
   1   4   6       72.87       90.37      6.76 o 
   2   4   6     1448.62     1394.49     29.81 o 
   3   4   6        3.03        2.59      5.20 o 
   4   4   6       82.83       90.51     12.03 o 
   5   4   6       76.81       79.36     12.33 o 
   6   4   6      454.89      430.46     21.28 o 
   7   4   6      344.84      321.36     19.84 o 
   8   4   6       87.62       82.48     12.50 o 
   9   4   6      113.93      114.82     13.48 o 
  10   4   6       59.37       91.38     12.80 o 
  11   4   6        0.39       14.68      8.66 o 
  12   4   6       71.12       51.13     10.96 o 
 -12   5   6       99.87      120.57     20.98 o 
 -11   5   6        9.48        6.66     12.00 o 
 -10   5   6       44.14       37.92     11.00 o 
  -9   5   6       21.05       33.84     10.33 o 
  -8   5   6      134.48      165.52     12.71 o 
  -7   5   6       90.73       92.54     10.47 o 
  -6   5   6      631.48      604.94     21.45 o 
  -5   5   6      276.69      287.95     18.20 o 
  -4   5   6      393.47      433.58     19.07 o 
  -3   5   6     1735.52     1735.74     36.21 o 
  -2   5   6        0.43        1.14      4.02 o 
  -1   5   6       61.29       95.18      9.94 o 
   0   5   6      521.87      531.27     14.88 o 
   1   5   6        4.92        0.66      3.81 o 
   2   5   6      247.38      299.69     12.31 o 
   3   5   6       32.68       13.26      6.97 o 
   4   5   6       19.85       14.96      6.44 o 
   5   5   6        0.43        2.78      6.69 o 
   6   5   6       26.25       32.27      9.26 o 
   7   5   6       29.79       35.65     10.06 o 
   8   5   6       20.27       15.50      9.35 o 
   9   5   6        3.77       14.00      9.27 o 
  10   5   6      577.40      661.97     45.82 o 
  11   5   6       22.62       27.76     10.79 o 
  12   5   6      307.23      322.59     33.06 o 
 -12   6   6        3.83       -1.55     13.44 o 
 -11   6   6       32.64       31.34     14.33 o 
 -10   6   6       54.39       25.58     12.67 o 
  -9   6   6      184.90      172.25     25.29 o 
  -8   6   6      414.87      411.21     21.73 o 
  -7   6   6      371.49      326.71     20.41 o 
  -6   6   6      193.22      158.65     15.13 o 
  -5   6   6     1114.89     1124.42     33.60 o 
  -4   6   6      340.08      346.09     20.25 o 
  -3   6   6      249.81      234.61     13.83 o 
  -2   6   6      149.11      147.82     10.91 o 
  -1   6   6      216.77      222.76     12.76 o 
   0   6   6       10.44       -2.19      4.05 o 
   1   6   6      547.17      545.91     18.76 o 
   2   6   6       50.87       50.67     10.18 o 
   3   6   6       10.97        9.22      9.92 o 
   4   6   6      220.46      245.10     18.77 o 
   5   6   6      119.23      113.06     13.35 o 
   6   6   6       74.99       80.02     13.76 o 
   7   6   6       32.22       38.50     10.85 o 
   8   6   6        3.02       -0.06      8.02 o 
   9   6   6      838.65      762.55     39.23 o 
  10   6   6      408.93      375.43     27.08 o 
  11   6   6       14.12       13.23     11.65 o 
 -11   7   6       29.05       22.57     14.65 o 
 -10   7   6        0.46       -4.81     11.41 o 
  -9   7   6      122.96       96.56     20.93 o 
  -8   7   6      210.59      198.83     27.24 o 
  -7   7   6       19.12        1.04      7.87 o 
  -6   7   6     1018.93      995.83     32.56 o 
  -5   7   6       20.25       11.64      8.07 o 
  -4   7   6        6.01        9.48      6.59 o 
  -3   7   6      168.74      175.83     13.55 o 
  -2   7   6      571.05      523.55     25.79 o 
  -1   7   6     1756.62     1658.71     36.09 o 
   0   7   6      842.79      788.98     20.81 o 
   1   7   6      142.19      114.26     14.32 o 
   2   7   6      656.35      680.23     29.98 o 
   3   7   6        2.48       11.73      9.28 o 
   4   7   6       18.90       36.89     10.88 o 
   5   7   6      722.58      589.55     26.94 o 
   6   7   6        9.23       14.43      8.65 o 
   7   7   6      159.61      141.69     16.66 o 
   8   7   6        3.48       -4.92      8.78 o 
   9   7   6        0.30        6.36     10.09 o 
  10   7   6        5.22       18.33     11.17 o 
  11   7   6       59.83       54.30     14.73 o 
 -11   8   6       16.74       12.35     19.28 o 
 -10   8   6       34.62       16.96     16.84 o 
  -9   8   6      141.87      143.71     25.51 o 
  -8   8   6       14.91        3.36     16.55 o 
  -7   8   6       33.07       22.71     14.46 o 
  -6   8   6        0.43        4.28      7.57 o 
  -5   8   6       34.05       22.85      8.70 o 
  -4   8   6        0.09       -2.60      5.84 o 
  -3   8   6       84.28       76.83     12.01 o 
  -2   8   6      240.67      256.29     26.85 o 
  -1   8   6      801.12      808.97     24.79 o 
   0   8   6     1216.81     1112.26     34.07 o 
   1   8   6       45.56       50.97     11.86 o 
   2   8   6     1640.70     1668.10     53.35 o 
   3   8   6      180.35      159.29     19.57 o 
   4   8   6      556.28      524.25     30.58 o 
   5   8   6       12.05        4.96     10.03 o 
   6   8   6        0.45       -5.82      9.69 o 
   7   8   6      106.26       77.31     14.08 o 
   8   8   6        1.64        8.14      9.49 o 
   9   8   6        9.20       -3.87     10.04 o 
  10   8   6        6.75        1.91     11.60 o 
 -10   9   6       32.41       29.28     19.07 o 
  -9   9   6       11.76       -5.81     15.04 o 
  -8   9   6       21.49       19.45     16.12 o 
  -7   9   6       31.15       66.71     19.49 o 
  -6   9   6       13.99       11.62     14.17 o 
  -5   9   6       71.47       90.56     17.71 o 
  -4   9   6        6.77        9.07      8.14 o 
  -3   9   6       17.34       13.93      8.93 o 
  -2   9   6      904.89      880.95     30.87 o 
  -1   9   6      344.46      322.83     20.03 o 
   0   9   6       41.42       36.84     14.89 o 
   1   9   6      440.46      411.02     22.32 o 
   2   9   6        2.98       -6.54      8.49 o 
   3   9   6       16.29       14.61     10.89 o 
   4   9   6       15.94       15.55     10.97 o 
   5   9   6       47.43       24.43     12.44 o 
   6   9   6      107.71       99.24     17.85 o 
   7   9   6       24.25        4.33     11.73 o 
   8   9   6        0.41      -12.91     11.36 o 
   9   9   6       30.30       25.86     15.40 o 
  -9  10   6        4.07       16.20     17.21 o 
  -8  10   6        1.88       -8.90     14.95 o 
  -7  10   6       13.23       14.40     22.28 o 
  -6  10   6      113.05       74.73     21.60 o 
  -5  10   6      237.34      293.87     34.15 o 
  -4  10   6       25.84       13.97     24.39 o 
  -3  10   6       23.09       27.74     13.87 o 
  -2  10   6       12.06       14.73     10.88 o 
  -1  10   6        2.01       -5.46      8.23 o 
   0  10   6        1.28       -4.63      7.58 o 
   1  10   6        6.20       -0.66     10.05 o 
   2  10   6      431.54      463.09     29.87 o 
   3  10   6      395.75      364.37     28.31 o 
   4  10   6       97.23       76.88     17.44 o 
   5  10   6      430.53      387.97     30.84 o 
   6  10   6       75.50       65.02     16.52 o 
   7  10   6        9.71       12.19     13.72 o 
   8  10   6       68.55       50.81     20.52 o 
  -7  11   6        3.97       13.69     16.56 o 
  -6  11   6      116.43       98.75     23.79 o 
  -5  11   6        0.00       25.63     17.75 o 
  -4  11   6      178.16      237.87     51.70 o 
  -3  11   6      177.96      250.14     45.50 o 
  -2  11   6      386.86      437.46     35.65 o 
  -1  11   6        9.40       16.09     12.04 o 
   0  11   6        8.92        2.17     12.68 o 
   1  11   6       51.11       59.44     28.48 o 
   2  11   6      201.29      217.97     23.58 o 
   3  11   6      306.33      345.92     29.61 o 
   4  11   6       65.32       43.02     15.34 o 
   5  11   6       80.39       27.47     15.18 o 
   6  11   6       43.69       23.86     14.94 o 
   7  11   6        7.77       15.57     15.19 o 
  -5  12   6       15.41       31.01     20.52 o 
  -4  12   6       34.68       51.02     30.78 o 
  -3  12   6       13.22       38.01     27.53 o 
   0  12   6       35.28       54.64     19.48 o 
   1  12   6       53.18       55.89     14.62 o 
   2  12   6       39.86       36.79     25.71 o 
   3  12   6      280.48      342.56     37.59 o 
   4  12   6        0.70       -0.62     13.23 o 
   5  12   6       35.06       27.68     15.45 o 
 -13   0   7       77.25       72.47     32.35 o 
 -11   0   7      740.19      744.50     65.30 o 
  -9   0   7      328.39      330.26     23.20 o 
  -7   0   7      896.19      960.97     29.31 o 
  -5   0   7     1734.28     1654.82     49.35 o 
  -3   0   7      148.50      138.89     17.22 o 
  -1   0   7     2816.11     2829.73     79.02 o 
   1   0   7        3.72       -0.06      3.65 o 
   3   0   7     2623.15     2696.23     48.93 o 
   5   0   7     1619.62     1548.21     43.52 o 
   7   0   7       40.11       30.62      9.31 o 
   9   0   7      283.09      315.92     19.77 o 
  11   0   7        2.14      -13.67     10.14 o 
  13   0   7        0.33       -4.73     18.84 o 
 -13   1   7      161.36      248.96     32.89 o 
 -12   1   7      364.50      406.79     47.67 o 
 -11   1   7       17.72       14.75     15.12 o 
 -10   1   7      308.49      353.94     19.70 o 
  -9   1   7       78.10       86.67      9.59 o 
  -8   1   7      498.47      523.08     20.37 o 
  -7   1   7       30.07       18.81      4.92 o 
  -6   1   7       65.24       74.43     10.79 o 
  -5   1   7      469.11      506.39     12.39 o 
  -4   1   7       68.09       67.04      5.75 o 
  -3   1   7      316.94      338.99     14.16 o 
  -2   1   7       84.36       96.32     10.80 o 
  -1   1   7      513.79      492.62     12.35 o 
   0   1   7     7425.56     7448.41     95.94 o 
   1   1   7      103.64      136.77      7.58 o 
   2   1   7       71.16       67.18      5.67 o 
   3   1   7      106.59      130.33      6.49 o 
   4   1   7      620.31      661.23     18.54 o 
   5   1   7      268.68      269.25     12.12 o 
   6   1   7     1261.07     1243.91     28.43 o 
   7   1   7      354.95      410.40     19.53 o 
   8   1   7      170.16      180.07     11.51 o 
   9   1   7       25.51       17.21      9.94 o 
  10   1   7        0.00       -3.61      6.38 o 
  11   1   7       76.35       79.30     15.58 o 
  12   1   7      386.41      334.95     29.36 o 
 -13   2   7       47.24       70.44     19.29 o 
 -12   2   7       38.52       33.74     14.75 o 
 -11   2   7      187.66      149.84     56.08 o 
 -10   2   7      143.44      137.84     14.12 o 
  -9   2   7       43.49       47.29     12.92 o 
  -8   2   7       61.72       67.99      9.30 o 
  -7   2   7      436.88      434.67     14.63 o 
  -6   2   7      574.88      554.17     14.42 o 
  -5   2   7      193.02      201.98     11.77 o 
  -4   2   7       79.87       84.20      5.57 o 
  -3   2   7        6.31        8.24      4.09 o 
  -2   2   7      489.06      513.05     25.94 o 
  -1   2   7      496.12      523.76     13.24 o 
   0   2   7     1525.36     1623.14     28.43 o 
   1   2   7     3917.65     3758.85     52.87 o 
   2   2   7     1146.69     1161.13     22.38 o 
   3   2   7        7.79       13.84      3.39 o 
   4   2   7        9.36        8.54      4.52 o 
   5   2   7      622.26      639.67     17.06 o 
   6   2   7       12.45        6.66      5.36 o 
   7   2   7       55.83       67.71      8.59 o 
   8   2   7        8.83        1.11      5.73 o 
   9   2   7        8.50        5.21      6.68 o 
  10   2   7       31.39       32.45      8.74 o 
  11   2   7       27.26       17.21      8.79 o 
  12   2   7        0.90       -4.74      8.94 o 
 -13   3   7       41.36       55.35     22.11 o 
 -12   3   7        0.18       -2.76     12.65 o 
 -11   3   7      190.63      206.08     18.63 o 
 -10   3   7       25.80       11.19     10.38 o 
  -9   3   7       35.26       13.64      9.34 o 
  -8   3   7       54.90       55.58     15.29 o 
  -7   3   7        5.12        7.58      5.59 o 
  -6   3   7      306.85      307.24     16.88 o 
  -5   3   7      146.59      133.29     10.63 o 
  -4   3   7      127.05      142.07     10.40 o 
  -3   3   7      889.07      811.84     22.95 o 
  -2   3   7      324.99      413.10     18.24 o 
  -1   3   7     1689.46     1615.57     31.59 o 
   0   3   7      358.80      425.61     15.06 o 
   1   3   7      917.78     1016.46     19.11 o 
   2   3   7       34.66       47.01      4.84 o 
   3   3   7     1091.90     1081.38     22.77 o 
   4   3   7      655.80      603.65     19.97 o 
   5   3   7      272.64      317.88     12.06 o 
   6   3   7       87.85       82.13      9.27 o 
   7   3   7       89.87      108.77     17.52 o 
   8   3   7      233.99      241.72     16.55 o 
   9   3   7      224.41      265.23     16.32 o 
  10   3   7       80.73       73.76     10.97 o 
  11   3   7        0.16       -4.32      7.24 o 
  12   3   7        2.25       -0.35      9.65 o 
 -13   4   7        0.42       30.41     21.67 o 
 -12   4   7        0.44       -3.43     15.65 o 
 -11   4   7        1.18        9.89      9.74 o 
 -10   4   7        0.91       -7.69      9.08 o 
  -9   4   7        0.02      -10.39      7.64 o 
  -8   4   7      225.23      237.46     27.17 o 
  -7   4   7      180.21      191.62     24.94 o 
  -6   4   7      631.99      667.56     23.61 o 
  -5   4   7        3.94       10.36      5.77 o 
  -4   4   7      168.36      189.94     21.63 o 
  -3   4   7      930.44      971.61     24.07 o 
  -2   4   7      569.89      589.62     20.00 o 
  -1   4   7        1.74       17.28      5.03 o 
   0   4   7      109.53      116.19      7.68 o 
   1   4   7        3.46       -4.39      3.13 o 
   2   4   7       27.85       40.01      5.20 o 
   3   4   7      283.16      279.93     12.42 o 
   4   4   7      515.56      511.66     21.29 o 
   5   4   7        6.55        6.11      5.99 o 
   6   4   7       21.65        9.22     10.43 o 
   7   4   7       70.30       34.69     17.36 o 
   8   4   7      377.70      355.83     22.22 o 
   9   4   7      343.70      325.75     20.03 o 
  10   4   7        3.96        5.82      8.55 o 
  11   4   7        0.80        1.13      7.61 o 
  12   4   7        5.72       -1.22      8.29 o 
 -12   5   7       97.58      112.13     27.14 o 
 -11   5   7        6.16        5.09     12.17 o 
 -10   5   7        5.20        1.22      9.77 o 
  -9   5   7       34.41       31.39     13.34 o 
  -8   5   7        0.79        0.12      7.27 o 
  -7   5   7      139.36      151.28     13.72 o 
  -6   5   7       59.85       70.51      8.96 o 
  -5   5   7        0.03       -2.09      5.08 o 
  -4   5   7        9.67        5.64      5.29 o 
  -3   5   7     1980.29     1989.92     47.79 o 
  -2   5   7      168.49      144.20     11.20 o 
  -1   5   7      793.13      757.67     20.21 o 
   0   5   7       19.98       28.35      5.40 o 
   1   5   7       64.73       68.04      7.04 o 
   2   5   7      131.58      122.26      8.38 o 
   3   5   7        9.13       19.08      7.06 o 
   4   5   7      257.59      281.67     22.19 o 
   5   5   7      494.41      464.91     22.64 o 
   6   5   7       27.93       25.39      8.53 o 
   7   5   7      725.71      727.16     34.63 o 
   8   5   7       23.99       18.57      9.04 o 
   9   5   7      170.08      186.16     19.04 o 
  10   5   7      435.40      445.41     27.56 o 
  11   5   7       25.60       17.84     10.49 o 
 -12   6   7        1.38       -1.15     14.19 o 
 -11   6   7        5.12       -6.66     11.50 o 
 -10   6   7       56.77       60.63     15.82 o 
  -9   6   7        6.09       14.70      9.79 o 
  -8   6   7       22.70        7.88      8.67 o 
  -7   6   7      197.41      169.55     14.84 o 
  -6   6   7       54.31       48.15     11.97 o 
  -5   6   7       63.83       72.23     11.23 o 
  -4   6   7     4112.78     4164.19     74.80 o 
  -3   6   7        0.01       -1.36      4.86 o 
  -2   6   7       17.37       21.65      6.99 o 
  -1   6   7      175.17      182.48     13.16 o 
   0   6   7       22.08       20.92      5.36 o 
   1   6   7      119.90      129.98      9.26 o 
   2   6   7       34.80       36.84     12.09 o 
   3   6   7       25.80       44.86     11.33 o 
   4   6   7      731.15      741.83     27.73 o 
   5   6   7       92.95      115.20     13.49 o 
   6   6   7      754.40      763.93     59.31 o 
   7   6   7      150.15      165.18     24.61 o 
   8   6   7      254.34      275.09     21.61 o 
   9   6   7        1.44       19.65     10.40 o 
  10   6   7       31.84       27.85     12.00 o 
  11   6   7       44.45       48.88     12.95 o 
 -11   7   7      124.73      153.42     26.49 o 
 -10   7   7       25.36       -5.52     11.21 o 
  -9   7   7        1.36      -15.64     10.43 o 
  -8   7   7       74.88       73.04     11.39 o 
  -7   7   7      207.18      254.60     22.66 o 
  -6   7   7     2188.49     2106.94     52.52 o 
  -5   7   7       67.22       83.64      9.91 o 
  -4   7   7      670.00      709.13     22.80 o 
  -3   7   7      622.80      627.10     21.14 o 
  -2   7   7       81.83       69.01     10.23 o 
  -1   7   7        5.35       -1.42      5.20 o 
   0   7   7       59.56       48.95      7.57 o 
   1   7   7      482.48      453.61     24.61 o 
   2   7   7       16.59       26.70     10.17 o 
   3   7   7      625.06      645.33     30.99 o 
   4   7   7       99.35       86.78     16.29 o 
   5   7   7      675.30      606.98     27.86 o 
   6   7   7     1841.43     1759.45     50.68 o 
   7   7   7      102.49      102.91     15.15 o 
   8   7   7       43.79       28.30     12.25 o 
   9   7   7       44.88       28.36     13.35 o 
  10   7   7      116.97      163.15     20.35 o 
 -10   8   7      214.23      239.21     29.68 o 
  -9   8   7       72.68       55.56     16.83 o 
  -8   8   7       29.14        3.39     11.93 o 
  -7   8   7       32.67       21.35     14.31 o 
  -6   8   7      133.74      160.59     26.78 o 
  -5   8   7      909.70      976.48     37.07 o 
  -4   8   7      148.91      143.06     12.48 o 
  -3   8   7      124.74      146.39     12.46 o 
  -2   8   7        2.82        0.79      7.12 o 
  -1   8   7        0.00        0.35      6.06 o 
   0   8   7     1377.95     1336.13     34.73 o 
   1   8   7      142.76      144.44     16.75 o 
   2   8   7        2.99        1.43      8.94 o 
   3   8   7      789.44      790.32     35.50 o 
   4   8   7        0.02       -3.45      9.01 o 
   5   8   7        0.19      -10.00     10.18 o 
   6   8   7       40.11       23.53     11.98 o 
   7   8   7      107.17       96.34     15.11 o 
   8   8   7        2.50       -0.40      8.55 o 
   9   8   7        0.00       -6.13      9.33 o 
  10   8   7       44.85       59.34     15.43 o 
  -9   9   7        4.38       31.00     15.19 o 
  -8   9   7       16.08       12.59     14.02 o 
  -7   9   7      164.46      183.46     50.99 o 
  -6   9   7        0.00       -7.53     12.41 o 
  -5   9   7        2.98        3.60      8.62 o 
  -4   9   7       34.86       26.80      9.84 o 
  -3   9   7        5.16        1.11      7.00 o 
  -2   9   7      199.40      193.32     16.87 o 
  -1   9   7      204.12      187.25     22.88 o 
   0   9   7      140.64      162.96     13.75 o 
   1   9   7       99.25      115.20     15.94 o 
   2   9   7      176.22      155.60     19.03 o 
   3   9   7       25.01       16.75     10.86 o 
   4   9   7      468.52      398.93     37.64 o 
   5   9   7      357.00      360.04     42.19 o 
   6   9   7       67.72       81.43     23.23 o 
   7   9   7       35.78       18.06     13.34 o 
   8   9   7      128.36      139.68     28.79 o 
   9   9   7       18.32        0.63     13.70 o 
  -8  10   7        5.96       10.19     17.01 o 
  -7  10   7       40.02        5.62     15.97 o 
  -6  10   7      162.56      155.27     27.10 o 
  -5  10   7        4.11       -3.76     14.95 o 
  -4  10   7      103.10      105.41     15.26 o 
  -3  10   7        7.29        7.23     10.59 o 
  -2  10   7        0.04        1.37     10.20 o 
  -1  10   7      392.57      361.70     26.04 o 
   0  10   7        0.01        3.73      8.65 o 
   1  10   7      196.65      220.88     19.36 o 
   2  10   7      383.86      447.39     30.58 o 
   3  10   7        0.37        3.93     11.30 o 
   4  10   7      225.68      228.69     24.69 o 
   5  10   7      476.76      551.33     46.34 o 
   6  10   7      103.48      140.06     21.95 o 
   7  10   7        0.89        7.39     14.20 o 
   8  10   7       22.10       22.37     18.70 o 
  -7  11   7      120.48      117.35     42.12 o 
  -6  11   7       47.54       73.69     24.90 o 
  -5  11   7        7.01        6.10     16.99 o 
  -4  11   7      210.23      150.75     39.05 o 
  -3  11   7       22.50       31.76     24.42 o 
  -2  11   7      133.29      172.53     34.90 o 
  -1  11   7        2.43        7.05     14.01 o 
   0  11   7       64.98       59.67     15.84 o 
   1  11   7       44.82       24.13     11.24 o 
   2  11   7      428.87      438.40     31.61 o 
   3  11   7     1067.91     1105.50     89.63 o 
   4  11   7        0.75       20.47     13.27 o 
   5  11   7       34.93       48.58     19.58 o 
   6  11   7        0.15        4.67     14.46 o 
  -5  12   7       76.16      158.11     63.59 o 
  -4  12   7       15.04       12.40     26.71 o 
  -3  12   7       32.51      -23.05     24.71 o 
  -1  12   7       10.20       11.18     22.88 o 
   0  12   7        0.26        0.02     15.74 o 
   1  12   7       11.49       16.15     12.13 o 
   2  12   7       79.13      108.86     17.26 o 
   3  12   7        7.29       15.84     14.30 o 
   4  12   7       16.61       11.67     17.89 o 
 -12   0   8      202.51      211.26     44.11 o 
 -10   0   8       95.14       93.93     28.16 o 
  -8   0   8       12.92       -2.93     14.75 o 
  -6   0   8      864.77      826.90     24.52 o 
  -4   0   8        7.08        3.99      3.46 o 
  -2   0   8     2262.95     2384.49    131.88 o 
   0   0   8      830.62      821.93     28.66 o 
   2   0   8        4.05       10.33      4.97 o 
   4   0   8      804.94      891.45     29.56 o 
   6   0   8      762.76      791.25     30.29 o 
   8   0   8        0.23        2.17      7.94 o 
  10   0   8       34.27       51.93     16.10 o 
  12   0   8      170.58      168.10     37.69 o 
 -13   1   8        3.02       -0.02     19.37 o 
 -12   1   8       62.04       55.12     19.99 o 
 -11   1   8      367.05      401.99     36.40 o 
 -10   1   8       59.69       59.28     17.54 o 
  -9   1   8       10.55       11.47     12.68 o 
  -8   1   8       39.00       23.54      7.25 o 
  -7   1   8      424.44      403.26     28.49 o 
  -6   1   8        1.27        0.22      3.21 o 
  -5   1   8     1892.96     1909.10     31.68 o 
  -4   1   8      875.34      958.83     26.77 o 
  -3   1   8      249.21      213.97     17.69 o 
  -2   1   8      396.10      356.09     15.06 o 
  -1   1   8     1243.11     1247.17     25.84 o 
   0   1   8       88.79       88.57      6.83 o 
   1   1   8      154.37      122.73      7.28 o 
   2   1   8     1609.66     1688.24     26.13 o 
   3   1   8      135.22      148.09      9.11 o 
   4   1   8       36.06       30.77      5.20 o 
   5   1   8      200.61      194.31     13.44 o 
   6   1   8        0.01       -2.14      4.38 o 
   7   1   8       40.85       47.29      7.54 o 
   8   1   8      274.40      280.54     13.86 o 
   9   1   8       79.97       88.45     17.66 o 
  10   1   8       38.49       38.88      9.88 o 
  11   1   8        8.92        0.36      8.40 o 
  12   1   8      110.17      176.07     23.88 o 
 -13   2   8        0.08        6.35     15.28 o 
 -12   2   8        9.37       23.80     16.94 o 
 -11   2   8        2.98       12.78     15.36 o 
 -10   2   8       10.50        9.47     13.31 o 
  -9   2   8      344.62      372.75     29.76 o 
  -8   2   8      380.74      373.80     21.73 o 
  -7   2   8      433.01      424.12     18.89 o 
  -6   2   8       58.65       78.05     11.32 o 
  -5   2   8      372.52      333.58     22.32 o 
  -4   2   8      109.46      111.89      9.10 o 
  -3   2   8      434.40      459.04     17.75 o 
  -2   2   8        4.65        2.51      4.20 o 
  -1   2   8       35.72       56.52      3.76 o 
   0   2   8      105.33      129.67     10.64 o 
   1   2   8      614.53      609.74     12.74 o 
   2   2   8     1862.36     1918.58     29.11 o 
   3   2   8       26.50       35.80      4.67 o 
   4   2   8     2071.17     2055.42     36.87 o 
   5   2   8       30.83       29.48      8.62 o 
   6   2   8        3.96       -3.95      4.34 o 
   7   2   8        4.65        4.32      5.77 o 
   8   2   8      428.74      411.02     18.46 o 
   9   2   8      277.42      273.53     18.36 o 
  10   2   8       32.64       35.11      9.30 o 
  11   2   8       74.63       70.92     18.47 o 
  12   2   8       10.31        8.09     10.09 o 
 -13   3   8        1.62        2.16     16.07 o 
 -12   3   8      105.70      123.50     20.91 o 
 -11   3   8       17.00       39.42     17.43 o 
 -10   3   8       61.83       60.59     17.85 o 
  -9   3   8      347.39      332.48     22.62 o 
  -8   3   8       26.60       19.60      9.12 o 
  -7   3   8       44.73       53.86     11.35 o 
  -6   3   8        9.81        7.62      6.05 o 
  -5   3   8      306.99      312.53     15.44 o 
  -4   3   8      209.91      192.09     11.99 o 
  -3   3   8     1250.57     1260.33     36.52 o 
  -2   3   8      200.33      188.50     13.73 o 
  -1   3   8      147.33      186.97     10.21 o 
   0   3   8      541.70      510.42     13.56 o 
   1   3   8     1513.17     1551.51     26.70 o 
   2   3   8     1229.08     1245.02     22.93 o 
   3   3   8     1198.17     1243.32     31.89 o 
   4   3   8        3.20       11.36      4.56 o 
   5   3   8      338.92      357.01     15.78 o 
   6   3   8       52.12       76.06      9.73 o 
   7   3   8     1075.74     1080.56     34.32 o 
   8   3   8       54.66       80.74     11.78 o 
   9   3   8       42.59       44.49      9.42 o 
  10   3   8       75.75       72.13     10.74 o 
  11   3   8        0.01       -4.53      7.32 o 
  12   3   8       15.10        2.37      9.71 o 
 -12   4   8      110.70       80.94     42.13 o 
 -11   4   8        0.62       -6.21     28.37 o 
 -10   4   8      205.78      260.11     28.89 o 
  -9   4   8      188.32      188.99     25.37 o 
  -8   4   8      154.85      173.54     15.14 o 
  -7   4   8       24.44        3.46      6.61 o 
  -6   4   8      545.54      470.93     23.48 o 
  -5   4   8      400.09      390.51     18.14 o 
  -4   4   8       34.74       26.63      6.51 o 
  -3   4   8      699.79      717.82     20.64 o 
  -2   4   8      578.87      534.32     19.84 o 
  -1   4   8      230.11      235.05     11.03 o 
   0   4   8       51.36       64.12      6.60 o 
   1   4   8      295.21      300.94     12.19 o 
   2   4   8      143.34      158.84      9.36 o 
   3   4   8      694.26      721.71     16.36 o 
   4   4   8       57.48       60.02      9.75 o 
   5   4   8      367.39      385.42     18.49 o 
   6   4   8       98.11      101.57     14.71 o 
   7   4   8      219.01      214.49     17.71 o 
   8   4   8     1366.04     1380.98     38.51 o 
   9   4   8       68.49       68.55     17.06 o 
  10   4   8        4.54       11.76      8.03 o 
  11   4   8       10.67       17.58      8.94 o 
  12   4   8      257.67      303.01     21.33 o 
 -12   5   8        6.50        7.36     18.77 o 
 -11   5   8      138.85      172.37     50.61 o 
 -10   5   8       61.40       63.18     14.28 o 
  -9   5   8       21.66       28.41     13.86 o 
  -8   5   8      866.50      873.00     30.72 o 
  -7   5   8      330.79      331.28     19.05 o 
  -6   5   8        3.32       -0.59      5.98 o 
  -5   5   8        2.14        3.86      5.41 o 
  -4   5   8      760.90      742.56     22.33 o 
  -3   5   8        1.18        3.72      5.23 o 
  -2   5   8        0.11       -1.26      5.50 o 
  -1   5   8       20.86       21.55      6.06 o 
   0   5   8        4.70        7.28      4.38 o 
   1   5   8       10.72       17.54      5.15 o 
   2   5   8      695.59      726.30     20.51 o 
   3   5   8      135.14      165.54     29.16 o 
   4   5   8      483.36      478.58     33.93 o 
   5   5   8       13.20       10.38      7.60 o 
   6   5   8     1052.79      967.74     50.73 o 
   7   5   8        6.77        6.22      8.14 o 
   8   5   8      202.19      199.78     20.53 o 
   9   5   8        4.19       -3.82      7.99 o 
  10   5   8        3.93        3.31      8.76 o 
  11   5   8       20.55       20.62      9.66 o 
 -11   6   8        1.59        9.48     20.28 o 
 -10   6   8        4.04        4.09     12.41 o 
  -9   6   8      222.68      237.26     19.02 o 
  -8   6   8      201.04      208.17     17.39 o 
  -7   6   8      470.81      498.90     37.21 o 
  -6   6   8       19.55       14.33      8.25 o 
  -5   6   8      899.81      818.65     24.92 o 
  -4   6   8      429.60      462.66     18.56 o 
  -3   6   8        2.14       -3.47      5.40 o 
  -2   6   8      101.38      111.78     11.52 o 
  -1   6   8       62.45       51.14      7.69 o 
   0   6   8      967.38      956.14     34.11 o 
   1   6   8      407.28      406.68     19.28 o 
   2   6   8      195.93      217.93     17.93 o 
   3   6   8      567.79      582.75     40.23 o 
   4   6   8       21.00       10.50      7.66 o 
   5   6   8      346.51      351.38     21.28 o 
   6   6   8      362.39      328.04     25.25 o 
   7   6   8       21.05       19.04      9.37 o 
   8   6   8       67.43       45.90     12.07 o 
   9   6   8      244.77      265.81     22.74 o 
  10   6   8      106.37      125.62     15.95 o 
  11   6   8       25.22       23.97     11.60 o 
 -11   7   8        7.45       15.83     14.37 o 
 -10   7   8       52.67       61.29     17.20 o 
  -9   7   8        0.07        6.27     11.89 o 
  -8   7   8       20.75       23.09      9.92 o 
  -7   7   8       94.81       92.04     12.89 o 
  -6   7   8      827.57      872.35     32.47 o 
  -5   7   8      270.77      314.83     18.23 o 
  -4   7   8      727.88      700.61     23.28 o 
  -3   7   8      106.12      118.85     11.30 o 
  -2   7   8      163.18      158.97     15.77 o 
  -1   7   8      737.16      744.83     22.47 o 
   0   7   8      289.39      275.76     24.64 o 
   1   7   8        2.78        6.85      6.29 o 
   2   7   8        8.15      -10.49      6.99 o 
   3   7   8       61.75       54.53     12.14 o 
   4   7   8      168.79      164.68     19.01 o 
   5   7   8       32.25       19.22      9.07 o 
   6   7   8        4.66       -4.49      8.23 o 
   7   7   8       28.95       10.91      9.35 o 
   8   7   8       57.33       51.67     12.85 o 
   9   7   8        7.49       -2.15      9.77 o 
  10   7   8       38.81       34.48     13.21 o 
 -10   8   8        2.56      -18.56     13.09 o 
  -9   8   8       10.06       24.55     14.63 o 
  -8   8   8       39.37       31.26     14.37 o 
  -7   8   8       74.17       78.37     12.13 o 
  -6   8   8      104.24       74.86     12.65 o 
  -5   8   8       44.81       40.33     10.37 o 
  -4   8   8       51.27       39.31      8.96 o 
  -3   8   8       24.66       28.99      9.22 o 
  -2   8   8      714.29      712.84     26.77 o 
  -1   8   8      149.98      122.95     17.46 o 
   0   8   8      106.65      114.21     13.09 o 
   1   8   8      400.36      420.20     22.41 o 
   2   8   8       32.77       17.43     14.07 o 
   3   8   8        6.05        8.40      9.57 o 
   4   8   8      238.04      227.79     29.61 o 
   5   8   8       16.30       -2.71      9.94 o 
   6   8   8       30.20       23.37     12.41 o 
   7   8   8       55.23       47.07     12.62 o 
   8   8   8       12.26        9.64     10.52 o 
   9   8   8        2.81       -6.23     10.54 o 
  -9   9   8       29.41       20.91     15.53 o 
  -8   9   8        0.05       -6.47     13.54 o 
  -7   9   8        8.01       21.63     13.78 o 
  -6   9   8       26.98       16.23     11.01 o 
  -5   9   8      227.86      226.33     22.35 o 
  -4   9   8        1.50        0.89      7.47 o 
  -3   9   8        0.76       -6.31      7.96 o 
  -2   9   8      220.07      228.14     22.78 o 
  -1   9   8      542.33      512.48     44.97 o 
   0   9   8      404.43      394.69     27.25 o 
   1   9   8       31.95       31.68      9.91 o 
   2   9   8      129.16      107.90     16.96 o 
   3   9   8       70.65       67.44     22.65 o 
   4   9   8        8.34       -8.64     11.26 o 
   5   9   8        7.70        6.56     11.29 o 
   6   9   8      115.02      103.42     19.29 o 
   7   9   8        1.25       -0.45     12.38 o 
   8   9   8        0.02       17.26     13.89 o 
  -8  10   8       91.07      123.28     23.45 o 
  -7  10   8       18.22       26.37     15.50 o 
  -6  10   8        6.94       26.30     14.88 o 
  -5  10   8      133.03      130.93     30.99 o 
  -4  10   8       42.39       49.05     14.38 o 
  -3  10   8      105.88      168.70     20.63 o 
  -2  10   8      106.71      120.72     15.76 o 
  -1  10   8        0.00      -12.96      8.64 o 
   0  10   8        2.09        8.70     10.28 o 
   1  10   8        2.36        4.34      9.26 o 
   2  10   8       69.24       69.77     15.73 o 
   3  10   8        8.11        4.44     12.23 o 
   4  10   8       52.28       32.38     22.79 o 
   5  10   8        0.11        9.00     12.40 o 
   6  10   8       52.46       62.28     17.14 o 
   7  10   8       28.14       20.78     14.87 o 
  -6  11   8       22.62       34.14     17.25 o 
  -5  11   8      112.82      105.27     26.56 o 
  -4  11   8        0.22        3.80     21.43 o 
  -3  11   8        4.90        1.35     19.12 o 
  -2  11   8       18.19       10.84     14.38 o 
  -1  11   8        0.32        2.86     29.59 o 
   0  11   8        8.76       -4.70     11.07 o 
   1  11   8      120.53      164.85     27.35 o 
   2  11   8        1.97        1.56      9.97 o 
   3  11   8       21.54       26.15     14.16 o 
   4  11   8        2.36        2.85     13.22 o 
   5  11   8       94.99      114.53     21.34 o 
  -4  12   8       19.24       37.66     29.18 o 
  -3  12   8        4.96       -9.81     23.81 o 
  -1  12   8      294.29      271.19     46.49 o 
   0  12   8        1.52       -7.84     16.22 o 
   1  12   8      130.15      194.26     25.68 o 
   2  12   8        3.37        1.33     11.38 o 
   3  12   8       56.51       57.23     18.35 o 
 -13   0   9       25.38       45.79     30.86 o 
 -11   0   9        0.38        0.67     20.96 o 
  -9   0   9      266.17      266.26     40.56 o 
  -7   0   9      462.61      405.22     42.86 o 
  -5   0   9      246.32      296.38     23.46 o 
  -3   0   9      641.73      651.07     31.23 o 
  -1   0   9      338.64      291.99     24.40 o 
   1   0   9     1166.15     1185.02     37.12 o 
   3   0   9      372.76      340.79     14.35 o 
   5   0   9       89.89       81.87     11.53 o 
   7   0   9       31.99       39.05     10.98 o 
   9   0   9        4.53       12.35     11.98 o 
  11   0   9       15.25       22.71     14.40 o 
 -13   1   9       27.15       29.07     21.25 o 
 -12   1   9       33.46       -5.65     16.48 o 
 -11   1   9       32.00       31.02     17.84 o 
 -10   1   9       52.09       42.70     29.75 o 
  -9   1   9      259.64      248.93     27.99 o 
  -8   1   9      233.40      256.29     26.18 o 
  -7   1   9       49.31       37.43     22.60 o 
  -6   1   9       57.20       51.81     12.35 o 
  -5   1   9        7.04        4.07      4.50 o 
  -4   1   9       55.49       83.72      9.82 o 
  -3   1   9      252.48      248.45     14.02 o 
  -2   1   9      374.21      351.45     16.92 o 
  -1   1   9      597.78      589.92     12.90 o 
   0   1   9       15.36       15.44      3.20 o 
   1   1   9      665.35      634.15     14.20 o 
   2   1   9     1280.78     1265.82     21.77 o 
   3   1   9       63.96       59.39      5.17 o 
   4   1   9        5.02       -0.18      3.40 o 
   5   1   9       63.07       72.81     10.81 o 
   6   1   9      201.82      218.04     15.88 o 
   7   1   9        0.05        1.16      5.33 o 
   8   1   9        1.14        1.21      5.69 o 
   9   1   9       52.09       57.04     10.53 o 
  10   1   9       34.72       28.17     10.02 o 
  11   1   9       14.50       20.55     11.11 o 
  12   1   9        0.75        7.60     10.54 o 
 -13   2   9        8.62       26.08     16.28 o 
 -12   2   9       40.19       21.20     18.54 o 
 -11   2   9       40.13       14.77     17.43 o 
 -10   2   9       35.65       38.17     16.46 o 
  -9   2   9       21.35       16.83     13.43 o 
  -8   2   9       68.17       40.01     18.18 o 
  -7   2   9     1047.45     1041.43     31.15 o 
  -6   2   9      228.21      238.48     19.13 o 
  -5   2   9      328.81      363.19     16.18 o 
  -4   2   9      433.08      490.65     25.91 o 
  -3   2   9      522.63      523.59     20.14 o 
  -2   2   9       58.49       54.55      7.71 o 
  -1   2   9       36.29       47.78      3.71 o 
   0   2   9      278.57      280.78      9.83 o 
   1   2   9     2753.43     2843.70     40.03 o 
   2   2   9     1836.64     1877.54     29.26 o 
   3   2   9      394.09      387.93     11.93 o 
   4   2   9      146.58      140.74      8.37 o 
   5   2   9        4.11        8.19      5.53 o 
   6   2   9       42.52       38.37      6.73 o 
   7   2   9      944.75      951.47     27.89 o 
   8   2   9       66.13       78.44     10.23 o 
   9   2   9       20.94       15.99      8.80 o 
  10   2   9       55.89       78.60     11.11 o 
  11   2   9       16.33       16.54     10.68 o 
  12   2   9        8.65        5.54     10.50 o 
 -12   3   9       23.26       22.73     20.41 o 
 -11   3   9        6.95       26.47     17.67 o 
 -10   3   9      247.91      263.41     30.14 o 
  -9   3   9      244.89      246.24     65.59 o 
  -8   3   9      223.54      201.75     28.68 o 
  -7   3   9      117.26      146.81     13.27 o 
  -6   3   9       62.51       63.01      9.22 o 
  -5   3   9        9.86        3.51      8.56 o 
  -4   3   9      123.37      121.95     10.45 o 
  -3   3   9     2501.48     2468.55     63.60 o 
  -2   3   9     1599.35     1598.28     54.13 o 
  -1   3   9       34.49       50.87      5.04 o 
   0   3   9      833.02      838.24     19.15 o 
   1   3   9      953.33      913.98     18.97 o 
   2   3   9      649.11      628.77     19.29 o 
   3   3   9      181.85      206.46      9.02 o 
   4   3   9     1143.24     1112.65     24.64 o 
   5   3   9        0.14        1.10      5.16 o 
   6   3   9      135.51      123.92     14.43 o 
   7   3   9      254.55      207.39     16.82 o 
   8   3   9       32.92       22.55      8.34 o 
   9   3   9      249.14      262.52     17.01 o 
  10   3   9      160.66      178.12     16.92 o 
  11   3   9       68.63       66.09     11.70 o 
 -12   4   9        6.96       -5.07     14.18 o 
 -11   4   9        0.80       -1.47     16.23 o 
 -10   4   9      279.35      229.01     29.93 o 
  -9   4   9      295.22      327.30     31.52 o 
  -8   4   9      248.45      237.83     17.32 o 
  -7   4   9      104.86       98.77     12.11 o 
  -6   4   9      246.96      260.53     16.29 o 
  -5   4   9       47.09       51.07      8.86 o 
  -4   4   9       30.82       41.64      8.75 o 
  -3   4   9      123.06      162.82     13.18 o 
  -2   4   9       37.75       41.88      7.99 o 
  -1   4   9      265.10      289.26     12.03 o 
   0   4   9      159.66      175.43     10.11 o 
   1   4   9       25.45       23.34      6.75 o 
   2   4   9      196.70      239.21     12.43 o 
   3   4   9      136.11      127.51      9.29 o 
   4   4   9        3.54        8.21      7.61 o 
   5   4   9       14.12       15.39      7.03 o 
   6   4   9       97.61      125.48     14.11 o 
   7   4   9      430.72      423.11     29.27 o 
   8   4   9      326.71      300.20     21.14 o 
   9   4   9      141.61      149.13     19.24 o 
  10   4   9        8.14       10.55      7.74 o 
  11   4   9        0.98        3.57      8.22 o 
 -12   5   9        0.79        7.71     19.36 o 
 -11   5   9       27.39       52.03     17.62 o 
 -10   5   9       18.16       20.28     38.69 o 
  -9   5   9       34.07       37.00     11.08 o 
  -8   5   9       25.64       28.70      9.86 o 
  -7   5   9      509.50      497.56     26.75 o 
  -6   5   9        0.56       -1.75      5.90 o 
  -5   5   9      337.96      289.14     19.67 o 
  -4   5   9       15.84       16.51      8.00 o 
  -3   5   9      517.05      485.39     39.06 o 
  -2   5   9      460.85      437.70     25.52 o 
  -1   5   9      383.46      370.92     14.52 o 
   0   5   9      314.72      341.33     14.00 o 
   1   5   9      154.80      160.76     10.30 o 
   2   5   9      151.08      138.01     12.53 o 
   3   5   9       12.01       15.42      6.90 o 
   4   5   9     1322.42     1286.60     38.50 o 
   5   5   9       34.69       29.27     10.99 o 
   6   5   9        6.78       -2.78      7.34 o 
   7   5   9       62.57       44.49     12.20 o 
   8   5   9        6.05        5.93      7.73 o 
   9   5   9       20.94       27.52     11.68 o 
  10   5   9        0.64       -0.22      8.66 o 
  11   5   9        3.80        7.46      9.10 o 
 -11   6   9       45.81       57.28     25.10 o 
 -10   6   9        3.29        9.02     16.81 o 
  -9   6   9        0.17       -9.55      8.83 o 
  -8   6   9        0.70       -4.88      7.98 o 
  -7   6   9       25.18       15.02      8.64 o 
  -6   6   9        1.74       -1.09      6.73 o 
  -5   6   9        0.00       -7.54      6.72 o 
  -4   6   9      619.66      626.94     22.17 o 
  -3   6   9      113.93      104.48     11.86 o 
  -2   6   9      234.41      231.86     15.35 o 
  -1   6   9      495.10      489.48     17.72 o 
   0   6   9      176.80      200.54     11.90 o 
   1   6   9       14.51        8.99      6.98 o 
   2   6   9      267.11      215.08     15.66 o 
   3   6   9        4.13        6.60      8.29 o 
   4   6   9      122.60      129.46     19.35 o 
   5   6   9       26.12       14.54      8.29 o 
   6   6   9      134.47      102.90     14.06 o 
   7   6   9        0.32        0.66      8.70 o 
   8   6   9      195.95      176.30     21.99 o 
   9   6   9       17.62        7.10     10.05 o 
  10   6   9       49.09       62.24     13.37 o 
 -10   7   9        1.09        1.49     17.40 o 
  -9   7   9       50.34       37.29     17.52 o 
  -8   7   9        0.13       -3.98     11.11 o 
  -7   7   9        4.11        6.89      8.55 o 
  -6   7   9       12.49       13.85      8.80 o 
  -5   7   9      773.99      776.96     25.75 o 
  -4   7   9        7.15        4.70      7.62 o 
  -3   7   9      878.75      831.74     31.40 o 
  -2   7   9        0.03        9.73      7.11 o 
  -1   7   9      563.61      544.39     19.64 o 
   0   7   9       28.02       21.58      9.49 o 
   1   7   9      294.85      311.96     18.72 o 
   2   7   9        5.23        7.95     10.67 o 
   3   7   9       25.12       28.14     10.50 o 
   4   7   9      506.38      442.13     27.88 o 
   5   7   9      200.17      220.50     22.02 o 
   6   7   9       50.98       52.03     13.67 o 
   7   7   9       27.94       19.26     10.43 o 
   8   7   9       77.19       86.42     14.96 o 
   9   7   9        0.51        7.42     11.29 o 
  10   7   9       32.23       34.84     14.26 o 
 -10   8   9       27.46       24.28     16.79 o 
  -9   8   9       89.91      107.63     30.76 o 
  -8   8   9        2.22        2.15     11.97 o 
  -7   8   9       68.37       32.74     22.61 o 
  -6   8   9        5.12       -4.04      8.23 o 
  -5   8   9      425.69      430.87     23.34 o 
  -4   8   9        0.05       -0.88      8.03 o 
  -3   8   9      246.68      239.46     17.35 o 
  -2   8   9       24.59       24.67      8.96 o 
  -1   8   9       41.45       37.51     12.56 o 
   0   8   9        2.34       -7.26      6.68 o 
   1   8   9        0.79        6.23     10.40 o 
   2   8   9        5.18       18.75      8.71 o 
   3   8   9      344.04      314.15     24.69 o 
   4   8   9       18.76       30.50     12.37 o 
   5   8   9        4.77        8.65     11.16 o 
   6   8   9       63.44       48.88     16.76 o 
   7   8   9        0.45       -3.82      9.21 o 
   8   8   9      133.16      121.93     20.31 o 
   9   8   9       38.23       47.90     14.59 o 
  -9   9   9       72.63       47.97     17.56 o 
  -8   9   9       10.22       -0.47     12.92 o 
  -7   9   9       20.01        4.72     12.86 o 
  -6   9   9        0.12        7.86      8.83 o 
  -5   9   9        0.13        2.53      8.94 o 
  -4   9   9      100.88      109.98     16.91 o 
  -3   9   9        6.57       13.43     11.07 o 
  -2   9   9       20.24       11.58     10.88 o 
  -1   9   9        5.95       11.30     10.33 o 
   0   9   9      493.71      455.03     46.06 o 
   1   9   9      890.36      871.54     63.28 o 
   2   9   9       19.68       19.88     10.95 o 
   3   9   9        7.71       17.36     15.68 o 
   4   9   9       65.08       58.02     15.99 o 
   5   9   9       22.94       29.45     13.34 o 
   6   9   9        9.44       -0.19     11.48 o 
   7   9   9       12.74        3.70     12.47 o 
   8   9   9        0.56       -6.46     13.94 o 
  -7  10   9       41.72       31.69     16.77 o 
  -6  10   9      136.86      142.31     28.91 o 
  -5  10   9       18.11       19.82     14.86 o 
  -4  10   9        0.67       -2.61     11.19 o 
  -3  10   9       67.47      103.63     18.21 o 
  -2  10   9        6.97       13.47      9.98 o 
  -1  10   9      167.44      161.10     20.85 o 
   0  10   9       52.26       67.44     18.67 o 
   1  10   9       38.56       30.76     12.47 o 
   2  10   9       20.91       -2.21      9.35 o 
   3  10   9       73.61       88.70     18.49 o 
   4  10   9        1.48       -7.95     11.93 o 
   5  10   9       16.86       16.78     13.61 o 
   6  10   9        9.35       -3.03     13.33 o 
  -5  11   9       14.54       32.03     28.54 o 
  -4  11   9        2.53       19.74     28.28 o 
  -3  11   9       12.32       10.33     15.17 o 
  -2  11   9       41.61       54.01     19.24 o 
  -1  11   9        5.61       22.12     16.03 o 
   0  11   9       43.02       68.77     44.24 o 
   1  11   9        4.19      -12.17     13.92 o 
   2  11   9       69.61       60.21     17.73 o 
   3  11   9      193.72      264.16     24.31 o 
   4  11   9       12.62       -2.67     13.32 o 
   5  11   9        8.25       -0.63     14.28 o 
  -2  12   9       70.08       85.45     32.08 o 
  -1  12   9       15.04        0.75     23.17 o 
   0  12   9       48.71       82.99     25.11 o 
   1  12   9       15.72       -9.78     15.54 o 
 -12   0  10       99.61       63.62     32.93 o 
 -10   0  10      298.39      314.37     46.72 o 
  -8   0  10        0.00      -13.24     14.17 o 
  -6   0  10      270.00      264.37     26.83 o 
  -4   0  10      230.58      261.64     22.35 o 
  -2   0  10      717.70      755.77     34.48 o 
   0   0  10     3255.10     3293.29     88.84 o 
   2   0  10      204.68      210.65     11.81 o 
   4   0  10        0.42       -6.52      4.35 o 
   6   0  10        0.01       -0.28      6.36 o 
   8   0  10      165.65      143.97     22.29 o 
  10   0  10       32.67       26.26     15.28 o 
 -12   1  10      322.66      502.19     55.34 o 
 -11   1  10      304.64      348.09     39.31 o 
 -10   1  10        1.52       -8.75     22.97 o 
  -9   1  10       41.98       80.45     19.83 o 
  -8   1  10      573.20      525.50     35.98 o 
  -7   1  10        0.20       -5.47      7.74 o 
  -6   1  10       13.86       17.34      9.11 o 
  -5   1  10      128.05      134.56     12.93 o 
  -4   1  10       29.31       35.00      7.65 o 
  -3   1  10        0.08        3.82      7.76 o 
  -2   1  10       26.47       23.88      6.46 o 
  -1   1  10       58.13       54.23      5.15 o 
   0   1  10      593.16      561.36     12.97 o 
   1   1  10     1846.72     1842.89     30.56 o 
   2   1  10       24.70       33.61      5.32 o 
   3   1  10        9.80       12.95      3.95 o 
   4   1  10       45.23       40.67      5.34 o 
   5   1  10      834.16      830.83     23.60 o 
   6   1  10      400.54      363.66     14.23 o 
   7   1  10      264.66      272.05     14.87 o 
   8   1  10       44.64       50.24     12.21 o 
   9   1  10      101.70       87.86     14.01 o 
  10   1  10       17.20        4.38      8.92 o 
  11   1  10        8.86        5.85      9.96 o 
 -12   2  10        1.54       13.48     19.75 o 
 -11   2  10        3.51       -4.35     15.76 o 
 -10   2  10      294.41      327.37     71.70 o 
  -9   2  10       15.39       23.47     15.11 o 
  -8   2  10       42.29       78.57     17.90 o 
  -7   2  10       56.54       66.17     14.43 o 
  -6   2  10        6.21       14.74      8.79 o 
  -5   2  10      126.92      123.57     27.50 o 
  -4   2  10       54.74       26.88     10.71 o 
  -3   2  10      982.94      955.19     29.09 o 
  -2   2  10      101.65      124.95     12.22 o 
  -1   2  10       62.39       80.09      4.70 o 
   0   2  10      607.95      640.13     14.66 o 
   1   2  10      275.62      296.33      9.52 o 
   2   2  10       56.36       45.66      5.13 o 
   3   2  10       50.98       47.01      5.75 o 
   4   2  10       42.27       35.21      5.09 o 
   5   2  10       72.20      101.34      9.09 o 
   6   2  10       25.12       15.01      8.31 o 
   7   2  10       12.61        1.18      6.11 o 
   8   2  10      286.25      295.09     18.24 o 
   9   2  10       23.73       18.85      8.74 o 
  10   2  10        2.08       -0.94      7.95 o 
  11   2  10       39.40       41.94     13.57 o 
 -12   3  10        6.84       12.96     19.64 o 
 -11   3  10       34.81        5.34     17.56 o 
 -10   3  10      163.23      152.60     26.21 o 
  -9   3  10       24.70        6.93     13.60 o 
  -8   3  10      225.52      243.39     25.63 o 
  -7   3  10      169.24      187.89     22.81 o 
  -6   3  10       29.75       17.53      7.48 o 
  -5   3  10       18.15       15.46      6.73 o 
  -4   3  10      154.39      164.00     15.93 o 
  -3   3  10       10.20        9.52     10.28 o 
  -2   3  10      104.83      100.76     10.49 o 
  -1   3  10       73.42       66.13      5.99 o 
   0   3  10        7.03        7.17      3.51 o 
   1   3  10        0.46        2.36      4.07 o 
   2   3  10      201.25      189.47      8.52 o 
   3   3  10      173.17      184.91      8.69 o 
   4   3  10       55.58       45.58      7.86 o 
   5   3  10        2.52       -7.50      5.00 o 
   6   3  10       13.05       10.28      7.45 o 
   7   3  10       34.68       25.09      9.16 o 
   8   3  10      170.18      172.94     17.08 o 
   9   3  10       18.75       13.04      8.31 o 
  10   3  10      106.47      144.28     15.44 o 
  11   3  10       60.78       72.10     13.84 o 
 -12   4  10        3.58       16.03     19.93 o 
 -11   4  10        6.55       -8.82     16.36 o 
 -10   4  10        7.31       10.96     17.29 o 
  -9   4  10       20.58       49.94     18.35 o 
  -8   4  10       42.99       22.88     11.30 o 
  -7   4  10     1110.62     1122.01     53.75 o 
  -6   4  10      330.48      302.17     17.76 o 
  -5   4  10       57.30       54.39     12.91 o 
  -4   4  10        2.63        1.48      6.97 o 
  -3   4  10       71.25       70.61     10.35 o 
  -2   4  10      135.39      139.33     12.66 o 
  -1   4  10      309.89      313.32     16.93 o 
   0   4  10      263.15      246.97     12.10 o 
   1   4  10      258.18      249.02     11.14 o 
   2   4  10        0.89        2.13      3.94 o 
   3   4  10      170.60      170.58     12.50 o 
   4   4  10     1063.60     1067.47     37.57 o 
   5   4  10      113.08      118.93     15.01 o 
   6   4  10       40.18       19.38      7.73 o 
   7   4  10        0.26       -0.14      6.60 o 
   8   4  10       38.62       30.44     10.68 o 
   9   4  10        0.84       -7.28      7.39 o 
  10   4  10      124.23      160.03     15.88 o 
  11   4  10       10.02        4.72      9.27 o 
 -11   5  10       21.23       54.16     21.98 o 
 -10   5  10        6.56       -2.95     17.04 o 
  -9   5  10       77.40       88.09     16.73 o 
  -8   5  10       30.52       17.86     11.23 o 
  -7   5  10        2.39        3.45     11.71 o 
  -6   5  10      137.45      140.76     12.62 o 
  -5   5  10       72.41       71.49      9.52 o 
  -4   5  10       65.95       53.09     10.13 o 
  -3   5  10        0.77       -6.37      6.32 o 
  -2   5  10      167.05      141.79     13.04 o 
  -1   5  10       21.56       28.19      7.76 o 
   0   5  10       38.68       38.69      6.86 o 
   1   5  10      157.70      170.33     11.79 o 
   2   5  10      486.62      489.21     31.12 o 
   3   5  10      587.26      606.86     22.41 o 
   4   5  10       67.82       76.14     13.09 o 
   5   5  10      312.81      253.07     18.68 o 
   6   5  10       31.79       17.85      9.18 o 
   7   5  10       46.79       39.19     10.22 o 
   8   5  10       91.04       90.51     13.20 o 
   9   5  10       42.91       39.35     10.56 o 
  10   5  10       39.11       35.17     14.10 o 
 -11   6  10      245.80      301.89     40.49 o 
 -10   6  10       41.96       27.63     19.11 o 
  -9   6  10       19.21       13.02     13.53 o 
  -8   6  10       17.05       11.86     15.22 o 
  -7   6  10       93.75       60.80     12.91 o 
  -6   6  10       51.04       55.36      9.74 o 
  -5   6  10      442.25      457.55     20.21 o 
  -4   6  10      752.69      727.14     27.65 o 
  -3   6  10      149.04      121.71     13.05 o 
  -2   6  10       14.80       16.03      7.83 o 
  -1   6  10     1603.85     1579.22     42.74 o 
   0   6  10      648.46      669.35     37.77 o 
   1   6  10        3.64       -4.92      6.04 o 
   2   6  10       94.83      103.60     12.27 o 
   3   6  10        0.12      -10.87      7.25 o 
   4   6  10       14.56        5.16      7.49 o 
   5   6  10      133.20      143.82     15.92 o 
   6   6  10      245.10      265.99     20.74 o 
   7   6  10       97.24       92.90     14.84 o 
   8   6  10       27.90       24.05     11.26 o 
   9   6  10       24.83       39.36     11.54 o 
  10   6  10       34.53       20.46     11.22 o 
 -10   7  10        8.13       28.94     20.59 o 
  -9   7  10        0.23       -5.78     11.99 o 
  -8   7  10       14.14       15.40     10.31 o 
  -7   7  10      100.88       91.24     13.97 o 
  -6   7  10       49.12       28.58      9.87 o 
  -5   7  10       16.31        9.56      7.75 o 
  -4   7  10        5.79       19.11      9.11 o 
  -3   7  10       27.87       27.12      9.76 o 
  -2   7  10        1.53        1.39      7.42 o 
  -1   7  10     1216.86     1162.99     43.76 o 
   0   7  10      229.98      240.97     21.89 o 
   1   7  10      189.84      166.74     15.00 o 
   2   7  10      124.34      146.04     16.59 o 
   3   7  10        0.67        1.78      9.91 o 
   4   7  10        4.34        0.05     12.90 o 
   5   7  10       15.40       17.45     10.37 o 
   6   7  10      328.08      311.72     23.02 o 
   7   7  10        6.97       15.09     12.92 o 
   8   7  10        2.37       14.16     10.75 o 
   9   7  10      241.73      303.67     45.64 o 
  -9   8  10       92.27      118.67     36.45 o 
  -8   8  10        0.06       -7.41      9.98 o 
  -7   8  10      274.93      290.27     21.83 o 
  -6   8  10       14.88       11.40     10.72 o 
  -5   8  10      350.56      320.73     21.31 o 
  -4   8  10       14.79        9.08      8.72 o 
  -3   8  10      184.49      227.31     20.72 o 
  -2   8  10        2.83        2.43      9.79 o 
  -1   8  10       24.72        9.96     10.58 o 
   0   8  10       18.36       -2.59      9.71 o 
   1   8  10      567.27      552.45     36.17 o 
   2   8  10        1.68       12.63      9.56 o 
   3   8  10        0.18        8.87     10.47 o 
   4   8  10      159.69      145.01     28.41 o 
   5   8  10       74.32       87.49     17.46 o 
   6   8  10       31.56        8.09     11.41 o 
   7   8  10       15.61       28.87     15.14 o 
   8   8  10       44.94       34.67     13.36 o 
  -8   9  10       57.53       24.58     15.83 o 
  -7   9  10        0.15       -1.74     12.96 o 
  -6   9  10      168.35      209.26     19.89 o 
  -5   9  10      221.43      263.45     24.13 o 
  -4   9  10       13.39        6.37     11.44 o 
  -3   9  10        0.11        7.21     11.11 o 
  -2   9  10       79.12       93.88     16.57 o 
  -1   9  10       36.04       38.97     13.73 o 
   0   9  10       91.56      104.39     21.27 o 
   1   9  10      159.51      164.15     33.33 o 
   2   9  10       26.51       24.67     11.92 o 
   3   9  10        0.70        5.13      9.70 o 
   4   9  10      181.23      208.85     24.04 o 
   5   9  10        2.59       -3.26     11.88 o 
   6   9  10       62.87       58.25     17.45 o 
   7   9  10        9.50       -6.91     12.07 o 
  -7  10  10        0.03       -7.53     14.27 o 
  -6  10  10        2.73       16.05     14.12 o 
  -5  10  10        4.38       -0.25     12.15 o 
  -4  10  10       29.13       41.76     15.12 o 
  -3  10  10       72.75      111.49     22.80 o 
  -2  10  10       28.95       55.94     15.25 o 
  -1  10  10      130.26      110.74     22.29 o 
   0  10  10      165.12      169.80     31.68 o 
   1  10  10       19.06       24.43     15.29 o 
   2  10  10       82.73      121.93     24.55 o 
   3  10  10        0.29       -5.59     10.21 o 
   4  10  10        0.34       -5.44     11.66 o 
   5  10  10        0.73       -2.80     12.52 o 
   6  10  10       92.85      109.18     27.63 o 
  -5  11  10       18.83       51.94     33.33 o 
  -4  11  10       30.56        9.01     23.43 o 
  -3  11  10        4.19        3.78     13.96 o 
  -2  11  10       77.23       85.50     22.59 o 
  -1  11  10        4.76        4.89     16.05 o 
   0  11  10       16.26       82.36     22.99 o 
   1  11  10      131.11      155.12     38.39 o 
   2  11  10        0.00       -2.38     14.93 o 
   3  11  10        4.15       30.93     19.98 o 
   4  11  10      146.04      145.23     31.58 o 
 -11   0  11      113.94      117.22     35.45 o 
  -9   0  11       76.69       71.83     27.53 o 
  -7   0  11        1.82      -13.68     14.60 o 
  -5   0  11       59.33       51.32     25.19 o 
  -3   0  11        1.13        0.42      7.46 o 
  -1   0  11      142.11      148.07     14.16 o 
   1   0  11       41.97       59.67      7.55 o 
   3   0  11       24.46       19.34      5.98 o 
   5   0  11     1431.42     1465.13     39.13 o 
   7   0  11      207.18      219.10     17.04 o 
   9   0  11       70.66       23.21     14.16 o 
  11   0  11       65.27       99.36     27.40 o 
 -12   1  11       11.45      -13.31     19.44 o 
 -11   1  11       63.68       49.77     20.82 o 
 -10   1  11        0.29        0.77     15.70 o 
  -9   1  11        7.97       -7.22     12.53 o 
  -8   1  11       47.73       52.20     17.13 o 
  -7   1  11      334.21      315.89     23.40 o 
  -6   1  11      830.37      865.55     35.68 o 
  -5   1  11        3.40       -6.86      5.97 o 
  -4   1  11      736.39      686.62     36.93 o 
  -3   1  11      232.51      244.85     19.59 o 
  -2   1  11       28.50       19.59      6.47 o 
  -1   1  11      270.85      282.87     15.62 o 
   0   1  11      422.35      414.93     17.18 o 
   1   1  11        9.85       13.92      4.48 o 
   2   1  11      401.37      419.35     12.13 o 
   3   1  11       31.61       36.25      6.07 o 
   4   1  11      129.96      137.18      8.21 o 
   5   1  11      137.85      164.53      9.78 o 
   6   1  11       57.65       84.91      8.01 o 
   7   1  11       24.95        8.84      6.63 o 
   8   1  11      113.68      134.81     14.06 o 
   9   1  11       37.59       24.60      9.08 o 
  10   1  11        0.25      -11.98      7.99 o 
  11   1  11       28.58       26.14     12.12 o 
 -12   2  11       44.95       32.78     35.37 o 
 -11   2  11      245.58      243.50     51.42 o 
 -10   2  11        3.34       -2.81     19.70 o 
  -9   2  11       36.17       32.97     16.47 o 
  -8   2  11     1590.92     1615.45     55.01 o 
  -7   2  11        4.42       10.06     10.80 o 
  -6   2  11      264.57      243.51     20.46 o 
  -5   2  11      694.00      642.31     29.80 o 
  -4   2  11      116.34       94.33     15.94 o 
  -3   2  11        0.01        1.79      5.61 o 
  -2   2  11      241.58      263.13     15.74 o 
  -1   2  11      501.16      500.52     22.82 o 
   0   2  11        1.00        2.12      3.35 o 
   1   2  11       20.97       20.99      4.36 o 
   2   2  11        2.18        6.50      3.83 o 
   3   2  11       10.85        9.03      4.17 o 
   4   2  11      316.17      325.35     11.35 o 
   5   2  11     1090.45     1098.78     28.68 o 
   6   2  11      417.50      399.55     18.93 o 
   7   2  11      138.02      157.77     15.30 o 
   8   2  11      197.71      203.18     16.33 o 
   9   2  11       82.29       80.28     12.69 o 
  10   2  11       27.42       10.56      8.87 o 
  11   2  11        6.92        9.31     10.19 o 
 -12   3  11       23.25       20.48     22.53 o 
 -11   3  11       57.44        0.28     19.04 o 
 -10   3  11        3.36        2.80     15.19 o 
  -9   3  11       33.46       22.48     15.88 o 
  -8   3  11       77.36       98.01     16.01 o 
  -7   3  11       81.50       64.94     13.70 o 
  -6   3  11      373.17      370.61     32.72 o 
  -5   3  11      171.49      163.40     17.29 o 
  -4   3  11       10.82       11.96      8.43 o 
  -3   3  11      765.57      694.10     29.40 o 
  -2   3  11        0.72       -0.20      5.65 o 
  -1   3  11       25.03       24.13      6.54 o 
   0   3  11      315.24      302.51     14.76 o 
   1   3  11      342.81      321.00     11.30 o 
   2   3  11       14.67       15.70      4.50 o 
   3   3  11      219.71      240.10     10.20 o 
   4   3  11        2.37        1.71      4.90 o 
   5   3  11        0.17       -1.82      5.94 o 
   6   3  11       19.63       20.81      8.84 o 
   7   3  11       15.43       11.99      8.21 o 
   8   3  11      262.89      263.02     18.38 o 
   9   3  11       38.90       43.91     10.55 o 
  10   3  11       37.78       37.28     16.41 o 
 -11   4  11        0.03      -24.44     16.30 o 
 -10   4  11        0.77      -17.65     13.84 o 
  -9   4  11       53.49       58.23     15.29 o 
  -8   4  11      164.28      198.61     24.38 o 
  -7   4  11       11.08       -7.99      8.88 o 
  -6   4  11      405.77      427.53     28.54 o 
  -5   4  11      153.64      149.98     17.23 o 
  -4   4  11       34.52       27.43      9.64 o 
  -3   4  11       57.05       59.60     10.65 o 
  -2   4  11      159.94      154.35     15.58 o 
  -1   4  11      264.94      256.13     16.42 o 
   0   4  11       48.51       53.07      8.20 o 
   1   4  11      372.27      351.98     13.46 o 
   2   4  11       13.58       16.94      4.70 o 
   3   4  11       81.12       94.99      9.23 o 
   4   4  11       21.54       11.78      6.39 o 
   5   4  11       97.57       93.57     12.27 o 
   6   4  11       65.96       79.35     12.12 o 
   7   4  11       30.49       19.69      9.35 o 
   8   4  11        1.62       11.71      9.03 o 
   9   4  11        1.46        7.49      9.68 o 
  10   4  11       21.80        7.62     14.41 o 
 -11   5  11       50.09       34.37     21.32 o 
 -10   5  11       16.04       15.13     23.93 o 
  -9   5  11      471.19      443.20     31.11 o 
  -8   5  11        0.50       -3.99     10.19 o 
  -7   5  11      206.77      223.53     25.20 o 
  -6   5  11       26.47        4.41      8.75 o 
  -5   5  11      243.73      280.31     19.07 o 
  -4   5  11      231.25      241.58     17.85 o 
  -3   5  11       20.66       12.54      7.88 o 
  -2   5  11      191.82      175.13     14.82 o 
  -1   5  11       24.93       20.22      8.13 o 
   0   5  11      121.54      134.23     13.07 o 
   1   5  11       10.48       10.30      6.95 o 
   2   5  11       20.28        9.83      7.52 o 
   3   5  11      123.99      125.24     12.01 o 
   4   5  11      181.43      151.22     14.86 o 
   5   5  11       59.47       73.74     13.22 o 
   6   5  11        5.61       -0.76      7.98 o 
   7   5  11       49.22       76.98     12.94 o 
   8   5  11        0.24       -6.67      7.97 o 
   9   5  11        5.97       -1.76      9.06 o 
  10   5  11       13.73        9.21     10.89 o 
 -10   6  11       27.89       32.68     20.21 o 
  -9   6  11        2.22       14.13     13.39 o 
  -8   6  11      100.19       66.37     15.74 o 
  -7   6  11       17.11       28.04     20.17 o 
  -6   6  11      118.38      102.87     15.60 o 
  -5   6  11        8.74        2.86      8.10 o 
  -4   6  11       72.06       72.01     12.24 o 
  -3   6  11        3.86       14.64      8.03 o 
  -2   6  11      161.76      162.63     28.05 o 
  -1   6  11      435.17      372.46     20.36 o 
   0   6  11       39.45       30.95     11.56 o 
   1   6  11        8.70        6.35     10.07 o 
   2   6  11      151.06      119.92     13.26 o 
   3   6  11        9.91        2.08      7.73 o 
   4   6  11       56.42       72.18     16.43 o 
   5   6  11        9.66        2.97      9.39 o 
   6   6  11      348.08      357.91     27.00 o 
   7   6  11       11.25        3.88      9.21 o 
   8   6  11        2.86       -9.11      8.43 o 
   9   6  11       46.47       31.11     11.89 o 
  -9   7  11       32.58       14.47     14.94 o 
  -8   7  11        0.00       -9.23     11.38 o 
  -7   7  11      148.18      141.90     20.78 o 
  -6   7  11        7.46        8.55      9.69 o 
  -5   7  11        1.99        6.91      9.13 o 
  -4   7  11      259.12      272.37     19.46 o 
  -3   7  11      117.23      104.01     13.67 o 
  -2   7  11        4.68       -5.28      9.65 o 
  -1   7  11      188.36      214.72     38.75 o 
   0   7  11      323.10      344.60     25.98 o 
   1   7  11        1.40       12.23     10.57 o 
   2   7  11      503.22      476.77     30.56 o 
   3   7  11       19.88       22.05     10.38 o 
   4   7  11       21.18       50.40     15.42 o 
   5   7  11       21.76       10.07     12.34 o 
   6   7  11      279.28      292.92     22.91 o 
   7   7  11        0.49       -4.58      9.08 o 
   8   7  11        7.62       -2.94      9.98 o 
  -9   8  11        0.24       -9.64     26.19 o 
  -8   8  11       33.72       49.98     16.63 o 
  -7   8  11        0.68       -6.10      9.82 o 
  -6   8  11      253.07      236.98     25.33 o 
  -5   8  11      267.71      258.88     23.71 o 
  -4   8  11      220.80      221.49     27.71 o 
  -3   8  11       41.57       49.35     15.24 o 
  -2   8  11        3.58       -0.85      9.88 o 
  -1   8  11      222.36      175.39     20.54 o 
   0   8  11      198.99      199.93     22.28 o 
   1   8  11       27.51       39.65     13.73 o 
   2   8  11       25.63       38.26     32.77 o 
   3   8  11        4.41        4.19      9.97 o 
   4   8  11      127.41       98.77     21.14 o 
   5   8  11        0.08      -10.09     11.08 o 
   6   8  11        0.89      -11.43     10.73 o 
   7   8  11      224.67      252.08     27.62 o 
  -7   9  11        0.43        6.84     11.87 o 
  -6   9  11      451.85      511.83     52.24 o 
  -5   9  11        8.04       -5.63     11.39 o 
  -4   9  11        7.81        0.33     13.91 o 
  -3   9  11        6.79        8.35     11.69 o 
  -2   9  11       13.51       13.81     19.16 o 
  -1   9  11        9.11       12.03     12.90 o 
   0   9  11       14.63       14.08     12.96 o 
   1   9  11       33.22       72.94     31.52 o 
   2   9  11        0.00       12.53     14.58 o 
   3   9  11       30.65       51.01     19.21 o 
   4   9  11        5.51        6.09     10.95 o 
   5   9  11      168.53      174.73     23.62 o 
   6   9  11       43.96       42.45     16.97 o 
  -6  10  11        7.82       15.94     28.28 o 
  -5  10  11        3.65       -5.69     16.16 o 
  -4  10  11      137.62      183.95     29.08 o 
  -3  10  11       45.09       26.26     18.52 o 
  -2  10  11        8.30       13.33     13.25 o 
  -1  10  11       48.67       52.35     16.48 o 
   0  10  11        7.81       -3.63     22.18 o 
   1  10  11        4.47        1.55     14.35 o 
   2  10  11        0.50       -7.50     13.05 o 
   3  10  11        0.10       15.65     16.81 o 
   4  10  11       50.07       41.28     20.19 o 
   5  10  11       44.64       39.27     23.77 o 
  -3  11  11       37.65       46.29     17.45 o 
  -2  11  11       47.09        8.30     23.17 o 
  -1  11  11      126.60      103.95     26.07 o 
   0  11  11      145.07      150.50     36.34 o 
   1  11  11       32.73       43.24     21.04 o 
   2  11  11       12.85       16.40     18.38 o 
 -12   0  12      215.96      193.96     45.18 o 
 -10   0  12      371.35      436.38     55.02 o 
  -8   0  12      296.69      397.87     48.49 o 
  -6   0  12      106.29      122.17     42.19 o 
  -4   0  12      817.80      768.72     46.22 o 
  -2   0  12        1.09       -9.74      7.77 o 
   0   0  12      590.66      562.52     41.51 o 
   2   0  12       10.58        8.04      5.60 o 
   4   0  12      588.50      590.11     20.56 o 
   6   0  12      798.41      812.14     28.97 o 
   8   0  12       30.54        5.12     10.63 o 
  10   0  12       57.85       36.57     17.58 o 
 -11   1  12        4.48       12.82     19.52 o 
 -10   1  12        1.81       13.44     17.14 o 
  -9   1  12       44.90       45.45     18.40 o 
  -8   1  12        0.68        1.25     12.93 o 
  -7   1  12        0.60       -3.32      9.00 o 
  -6   1  12       11.69        1.74      8.80 o 
  -5   1  12       94.60      106.63     15.05 o 
  -4   1  12        1.77        5.91      6.75 o 
  -3   1  12      398.78      407.61     25.07 o 
  -2   1  12      467.75      449.98     26.42 o 
  -1   1  12       41.59       29.06      7.65 o 
   0   1  12      280.64      258.86     15.50 o 
   1   1  12      512.25      510.83     14.17 o 
   2   1  12       45.78       54.86      6.03 o 
   3   1  12        4.72        4.05      4.31 o 
   4   1  12     1031.59     1012.34     19.61 o 
   5   1  12       91.09       82.52      9.06 o 
   6   1  12       98.21       87.38     10.19 o 
   7   1  12       65.78       71.34      8.93 o 
   8   1  12        0.09       -2.92      6.78 o 
   9   1  12        9.17        6.36      8.27 o 
  10   1  12        1.15        0.62      9.84 o 
 -11   2  12        0.80        8.44     19.09 o 
 -10   2  12       81.32       87.70     47.30 o 
  -9   2  12       11.57        3.77     14.07 o 
  -8   2  12      417.07      407.40     34.50 o 
  -7   2  12      267.70      228.95     27.55 o 
  -6   2  12        1.99      -10.75      7.16 o 
  -5   2  12        3.03       -2.84      7.72 o 
  -4   2  12      431.52      502.86     54.90 o 
  -3   2  12     1548.20     1512.37     41.46 o 
  -2   2  12        4.03        0.08      5.83 o 
  -1   2  12       93.93       88.91     14.27 o 
   0   2  12      236.45      258.79     14.46 o 
   1   2  12      212.39      212.64     10.18 o 
   2   2  12        1.65       -5.75      3.83 o 
   3   2  12     1001.93     1026.02     21.55 o 
   4   2  12      579.00      623.73     15.86 o 
   5   2  12       40.50       48.20      8.18 o 
   6   2  12       35.59       35.39      7.24 o 
   7   2  12       15.58        5.13      6.56 o 
   8   2  12      251.94      243.02     32.15 o 
   9   2  12      184.51      195.94     18.58 o 
  10   2  12      119.09      102.65     18.55 o 
 -11   3  12        1.07       15.45     18.68 o 
 -10   3  12      136.88      144.69     26.12 o 
  -9   3  12       22.65       30.63     18.48 o 
  -8   3  12       21.53        3.55     10.68 o 
  -7   3  12       41.22       29.47     18.22 o 
  -6   3  12      580.85      582.49     32.05 o 
  -5   3  12      113.17      115.52     15.79 o 
  -4   3  12      731.59      649.14     30.96 o 
  -3   3  12       50.59       48.90     10.98 o 
  -2   3  12       23.05       27.72     10.70 o 
  -1   3  12      887.45      895.73     26.56 o 
   0   3  12      175.53      171.86     12.42 o 
   1   3  12     1931.25     1841.80     41.35 o 
   2   3  12     2015.55     2034.37     33.51 o 
   3   3  12      940.18      855.55     21.12 o 
   4   3  12       21.46       12.88      5.82 o 
   5   3  12      482.09      447.06     20.79 o 
   6   3  12       88.21      121.94     12.77 o 
   7   3  12        7.05       -6.06      7.84 o 
   8   3  12      547.84      544.68     29.54 o 
   9   3  12       69.11       95.38     13.44 o 
  10   3  12      105.00      102.09     14.34 o 
 -11   4  12       30.07       20.36     19.85 o 
 -10   4  12       10.80       14.99     27.22 o 
  -9   4  12      275.53      313.16     49.48 o 
  -8   4  12      210.16      262.41     25.43 o 
  -7   4  12        6.28       13.29     10.45 o 
  -6   4  12       23.96       12.63     10.11 o 
  -5   4  12        7.39        9.55      9.38 o 
  -4   4  12      295.23      330.05     39.10 o 
  -3   4  12      278.38      233.95     17.05 o 
  -2   4  12      258.37      220.01     18.06 o 
  -1   4  12       42.82       34.41      9.06 o 
   0   4  12      413.09      380.68     17.47 o 
   1   4  12        1.44       -2.12      5.83 o 
   2   4  12      167.05      218.96     15.64 o 
   3   4  12      419.87      423.96     18.82 o 
   4   4  12      415.57      410.77     19.11 o 
   5   4  12       19.05       21.95      8.65 o 
   6   4  12        3.09       -6.26      7.33 o 
   7   4  12      123.89      107.25     14.85 o 
   8   4  12        8.27        3.67      9.18 o 
   9   4  12        1.01        0.84      8.78 o 
  10   4  12       37.69       38.72     11.53 o 
 -10   5  12        0.03        9.06     17.93 o 
  -9   5  12       20.92       -9.67     13.75 o 
  -8   5  12        0.15       -7.95     11.28 o 
  -7   5  12        8.14       -5.05     12.66 o 
  -6   5  12       75.43       96.66     16.72 o 
  -5   5  12       24.70        8.70      8.71 o 
  -4   5  12       44.47       39.62     14.65 o 
  -3   5  12      169.04      193.66     16.62 o 
  -2   5  12       40.08       49.69     10.32 o 
  -1   5  12       57.34       49.65     11.27 o 
   0   5  12        0.41        6.41      7.19 o 
   1   5  12      325.26      281.47     23.14 o 
   2   5  12      121.87      103.32     16.48 o 
   3   5  12        3.15        7.33      7.92 o 
   4   5  12       28.95       23.48      7.79 o 
   5   5  12      237.07      234.10     16.67 o 
   6   5  12      165.12      198.87     18.25 o 
   7   5  12      149.76      151.78     17.13 o 
   8   5  12       29.94       38.08     12.14 o 
   9   5  12        1.34        3.77     10.31 o 
 -10   6  12       23.65       22.35     20.87 o 
  -9   6  12      100.95      155.80     22.55 o 
  -8   6  12       13.65       19.52     14.25 o 
  -7   6  12       16.44        7.17     16.70 o 
  -6   6  12        0.72        5.36      9.41 o 
  -5   6  12      165.30      124.59     15.41 o 
  -4   6  12       11.63       15.36      9.79 o 
  -3   6  12       98.06      125.99     16.12 o 
  -2   6  12       89.06       75.70     12.52 o 
  -1   6  12       14.87        9.84     12.41 o 
   0   6  12      680.85      591.82    136.73 o 
   1   6  12        0.99        6.88     10.47 o 
   2   6  12       78.49       72.41     25.88 o 
   3   6  12        0.07        7.21     12.85 o 
   4   6  12        4.94        0.07      9.04 o 
   5   6  12       18.30       21.95      9.80 o 
   6   6  12       55.06       42.97     11.52 o 
   7   6  12        0.67       -2.97      8.79 o 
   8   6  12        0.31       -4.13      9.32 o 
  -9   7  12       15.96       17.06     15.26 o 
  -8   7  12       24.51       33.94     15.06 o 
  -7   7  12      175.75      189.08     23.74 o 
  -6   7  12       24.13       31.39     12.74 o 
  -5   7  12       18.34       21.68     11.11 o 
  -4   7  12      305.86      335.61     22.25 o 
  -3   7  12       48.53       27.90     10.21 o 
  -2   7  12       84.47       72.10     15.15 o 
  -1   7  12       88.78       74.28     16.18 o 
   0   7  12      364.45      329.18     26.41 o 
   1   7  12        0.48       -5.20     10.12 o 
   2   7  12      456.26      451.08     37.33 o 
   3   7  12       59.85       50.95     18.76 o 
   4   7  12       66.23       66.14     21.52 o 
   5   7  12       65.99       79.45     15.92 o 
   6   7  12        0.44        4.76     10.49 o 
   7   7  12       40.05       32.51     13.32 o 
   8   7  12      163.19      180.08     20.24 o 
  -8   8  12       21.28       29.22     15.54 o 
  -7   8  12       18.25       17.67     13.81 o 
  -6   8  12     1175.65     1245.82     49.74 o 
  -5   8  12       14.78       12.80     11.99 o 
  -4   8  12      203.63      250.39     20.55 o 
  -3   8  12      143.01      185.02     21.99 o 
  -2   8  12       68.54       65.62     16.74 o 
  -1   8  12       72.05       61.00     15.34 o 
   0   8  12        0.00        3.37     11.19 o 
   1   8  12       40.05       22.19     18.45 o 
   2   8  12       49.78       36.52     16.81 o 
   3   8  12        0.34       11.50     13.92 o 
   4   8  12        5.80      -12.22     13.81 o 
   5   8  12       61.50       52.49     20.09 o 
   6   8  12       37.43       30.96     18.54 o 
   7   8  12       53.90       42.05     18.62 o 
  -7   9  12       45.60       74.41     18.94 o 
  -6   9  12      254.85      294.30     27.79 o 
  -5   9  12        4.86        7.43     16.74 o 
  -4   9  12      349.19      350.17     48.40 o 
  -3   9  12       26.38       31.87     14.56 o 
  -2   9  12       50.15       55.46     15.97 o 
  -1   9  12       35.04       13.37     13.04 o 
   0   9  12       38.14       45.11     15.81 o 
   1   9  12       30.59        3.64     15.11 o 
   2   9  12        4.86        2.72     15.35 o 
   3   9  12        3.42       10.88     26.00 o 
   4   9  12       23.54       33.19     25.25 o 
   5   9  12      143.21      180.72     50.28 o 
  -5  10  12       34.44       28.19     20.03 o 
  -4  10  12        4.74       12.63     17.33 o 
  -3  10  12        1.75       -9.85     15.55 o 
  -2  10  12       11.32       32.74     16.06 o 
  -1  10  12       35.70       28.44     15.27 o 
   0  10  12       22.43       22.63     17.27 o 
   1  10  12        2.23        2.53     15.47 o 
   2  10  12       82.53       64.45     35.89 o 
   3  10  12       47.50       19.01     18.28 o 
   4  10  12      120.82      109.12     31.07 o 
 -11   0  13        0.91        4.09     28.19 o 
  -9   0  13      825.58      881.43     75.52 o 
  -7   0  13      188.59      220.93     39.72 o 
  -5   0  13      108.79      114.78     20.12 o 
  -3   0  13      880.19      841.25     42.38 o 
  -1   0  13     1803.57     1843.79     66.69 o 
   1   0  13      187.38      207.25     21.09 o 
   3   0  13       13.25       15.05      6.75 o 
   5   0  13      773.32      783.83     30.47 o 
   7   0  13        2.85        6.45      9.66 o 
   9   0  13       64.85       27.03     15.79 o 
 -11   1  13        0.04       24.09     19.90 o 
 -10   1  13      148.08      188.64     30.92 o 
  -9   1  13       22.35       22.96     16.57 o 
  -8   1  13       29.15       31.49     16.91 o 
  -7   1  13     1570.37     1600.77     90.55 o 
  -6   1  13       33.13       19.80     12.36 o 
  -5   1  13      150.64      143.53     15.22 o 
  -4   1  13      279.77      255.28     18.05 o 
  -3   1  13       54.39       53.98     10.12 o 
  -2   1  13      697.96      683.61     61.00 o 
  -1   1  13        7.38        9.36     11.24 o 
   0   1  13       50.37       40.84      9.14 o 
   1   1  13      820.06      853.06     41.16 o 
   2   1  13      304.32      305.21     11.67 o 
   3   1  13      586.76      603.99     18.32 o 
   4   1  13       12.94        9.61      4.67 o 
   5   1  13       25.84       16.63      5.72 o 
   6   1  13      332.19      352.12     16.16 o 
   7   1  13       12.74       12.40      6.69 o 
   8   1  13       32.74       29.79      9.70 o 
   9   1  13       66.90       81.06     14.56 o 
  10   1  13      123.00      161.70     19.33 o 
 -11   2  13       20.46       15.35     21.67 o 
 -10   2  13        5.90       13.29     17.65 o 
  -9   2  13      175.91      163.45     41.38 o 
  -8   2  13        2.40       10.22     10.97 o 
  -7   2  13      198.56      208.90     22.06 o 
  -6   2  13        9.38       12.40     10.40 o 
  -5   2  13       96.07       85.28     14.39 o 
  -4   2  13       18.61        8.38      7.66 o 
  -3   2  13        5.22        3.40      6.53 o 
  -2   2  13        0.21        1.31      6.42 o 
  -1   2  13       14.37       20.98      7.85 o 
   0   2  13      123.66       98.31     10.91 o 
   1   2  13      308.94      298.83     14.14 o 
   2   2  13      184.50      229.68     12.93 o 
   3   2  13      293.39      276.14     17.54 o 
   4   2  13      887.48      929.69     23.50 o 
   5   2  13        0.43       -3.08      5.71 o 
   6   2  13      321.09      327.00     15.71 o 
   7   2  13      118.84      110.92     11.90 o 
   8   2  13      217.84      240.77     16.68 o 
   9   2  13       77.35       87.02     13.49 o 
  10   2  13        0.00       -2.30      9.48 o 
 -11   3  13       12.29       32.67     21.41 o 
 -10   3  13       49.55       59.02     21.07 o 
  -9   3  13      123.04      218.16     31.05 o 
  -8   3  13      164.73      197.51     27.06 o 
  -7   3  13      213.86      219.37     24.75 o 
  -6   3  13        8.77        5.35      9.64 o 
  -5   3  13      107.35       88.28     14.84 o 
  -4   3  13      349.83      312.72     23.18 o 
  -3   3  13       66.40       73.48     11.60 o 
  -2   3  13      272.94      308.47     17.19 o 
  -1   3  13       72.39       68.73      9.82 o 
   0   3  13      189.87      192.79     13.66 o 
   1   3  13        5.58        4.46      6.36 o 
   2   3  13      178.16      174.50     11.75 o 
   3   3  13        4.92        7.22      6.70 o 
   4   3  13        0.01       -1.73      5.38 o 
   5   3  13        0.90        4.24      6.59 o 
   6   3  13       22.97        7.34      7.48 o 
   7   3  13      156.12      138.97     14.55 o 
   8   3  13       35.16       31.55      9.21 o 
   9   3  13       42.81       14.42     10.19 o 
 -10   4  13       74.89       72.07     24.96 o 
  -9   4  13      127.84      113.36     19.65 o 
  -8   4  13       25.02       15.43     13.01 o 
  -7   4  13      255.40      262.20     24.50 o 
  -6   4  13        2.86        9.13     10.37 o 
  -5   4  13       76.55       93.87     15.87 o 
  -4   4  13       48.71       53.61     11.55 o 
  -3   4  13      676.00      646.51     27.92 o 
  -2   4  13      406.34      354.93     39.13 o 
  -1   4  13       57.49       48.41     10.01 o 
   0   4  13       15.03        9.60      6.90 o 
   1   4  13      106.05      117.83     14.32 o 
   2   4  13      406.79      452.93     40.28 o 
   3   4  13      426.54      464.20     44.16 o 
   4   4  13       91.33      100.22     11.05 o 
   5   4  13       14.26       13.78      7.39 o 
   6   4  13      190.43      234.30     17.32 o 
   7   4  13       29.62       40.28     10.16 o 
   8   4  13        1.69       15.85     10.68 o 
   9   4  13       11.28        8.28      9.72 o 
 -10   5  13       18.70       10.41     19.54 o 
  -9   5  13      134.80      164.82     23.41 o 
  -8   5  13        0.02        4.74     12.10 o 
  -7   5  13       10.91        7.39     10.40 o 
  -6   5  13        0.13        1.41      9.52 o 
  -5   5  13        7.28       26.05     10.40 o 
  -4   5  13      209.50      223.66     18.81 o 
  -3   5  13        5.23       -7.19      7.23 o 
  -2   5  13       44.10       59.26     11.50 o 
  -1   5  13      673.90      645.83     27.76 o 
   0   5  13       40.89       25.43     16.02 o 
   1   5  13      108.29      102.95     16.98 o 
   2   5  13        0.01        3.53      9.87 o 
   3   5  13       19.32        9.14     10.40 o 
   4   5  13      109.06       81.25     15.18 o 
   5   5  13       38.61       45.22     10.09 o 
   6   5  13       10.50        8.67      8.07 o 
   7   5  13        4.04        9.28      8.34 o 
   8   5  13        0.00       15.66     10.96 o 
  -9   6  13        0.47      -12.73     13.55 o 
  -8   6  13        4.22       11.67     13.06 o 
  -7   6  13       29.10       29.22     16.70 o 
  -6   6  13       24.86       12.72     10.61 o 
  -5   6  13        8.47       -4.69      8.81 o 
  -4   6  13        6.24       12.37      9.66 o 
  -3   6  13        0.34      -11.95      7.97 o 
  -2   6  13       18.76       -1.04      8.62 o 
  -1   6  13      437.68      454.01     63.03 o 
   0   6  13      725.02      761.74     38.50 o 
   1   6  13      152.46      161.14     20.73 o 
   2   6  13        0.71       -2.77     10.25 o 
   3   6  13       46.17       36.69     16.46 o 
   4   6  13       68.50       60.48     18.93 o 
   5   6  13      334.74      309.57     40.10 o 
   6   6  13       26.62       28.34      9.73 o 
   7   6  13        2.62        4.97      9.98 o 
   8   6  13        5.76        7.63     10.95 o 
  -8   7  13       28.14       22.34     15.76 o 
  -7   7  13        1.74       23.28     14.48 o 
  -6   7  13        7.62       16.83     12.41 o 
  -5   7  13        6.79        2.99     10.08 o 
  -4   7  13      116.49      146.13     16.94 o 
  -3   7  13       25.77       47.47     12.34 o 
  -2   7  13      212.92      177.77     25.84 o 
  -1   7  13      225.88      260.06     37.81 o 
   0   7  13       33.53       32.90     13.72 o 
   1   7  13       11.20        8.09     11.49 o 
   2   7  13       16.81        1.32     11.15 o 
   3   7  13      279.56      304.22     34.37 o 
   4   7  13       85.73       78.25     24.78 o 
   5   7  13       40.82       62.09     20.74 o 
   6   7  13       16.85       -0.26     16.17 o 
   7   7  13       51.82       22.29     13.81 o 
  -7   8  13       12.98      -10.57     13.42 o 
  -6   8  13      299.45      261.37     28.30 o 
  -5   8  13      168.63      204.84     25.54 o 
  -4   8  13       76.56       69.60     16.89 o 
  -3   8  13      142.04      155.87     43.42 o 
  -2   8  13        4.22       11.37     12.57 o 
  -1   8  13       85.13       73.12     17.19 o 
   0   8  13       35.00       40.29     14.38 o 
   1   8  13        0.10      -12.51     10.97 o 
   2   8  13        3.66       -8.80     13.77 o 
   3   8  13       86.74       47.63     18.86 o 
   4   8  13      178.08      187.41     30.45 o 
   5   8  13      328.34      316.27     39.10 o 
   6   8  13        4.97       41.08     19.93 o 
  -6   9  13        1.78       18.31     21.07 o 
  -5   9  13       57.81       40.06     19.87 o 
  -4   9  13       58.15       48.64     21.24 o 
  -3   9  13        4.73        6.86     13.48 o 
  -2   9  13      251.57      356.21     29.89 o 
  -1   9  13        6.58        7.66     13.52 o 
   0   9  13       31.00       47.68     16.72 o 
   1   9  13       38.77       43.07     20.25 o 
   2   9  13        1.03       16.24     17.04 o 
   3   9  13      153.73      139.97     28.00 o 
   4   9  13       31.63       64.99     23.00 o 
  -3  10  13        0.77       -0.52     17.58 o 
  -2  10  13        0.24       -0.23     13.89 o 
  -1  10  13       88.54      120.18     29.03 o 
   0  10  13       29.59       25.61     19.48 o 
   1  10  13       24.92       27.00     20.70 o 
   2  10  13       65.60      216.71     71.73 o 
 -10   0  14      297.86      288.27     52.82 o 
  -8   0  14       22.18       55.86     27.32 o 
  -6   0  14      253.73      239.49     28.39 o 
  -4   0  14        5.99        2.22     10.16 o 
  -2   0  14     1297.54     1312.48     55.58 o 
   0   0  14      164.00      188.56     21.67 o 
   2   0  14      418.01      378.57     24.46 o 
   4   0  14        4.38       -1.05      6.54 o 
   6   0  14      139.70      157.66     27.61 o 
   8   0  14        0.36       -2.63     12.42 o 
 -10   1  14      127.65      168.31     30.57 o 
  -9   1  14       29.95       38.75     19.35 o 
  -8   1  14        0.01       11.47     15.66 o 
  -7   1  14      100.06       75.08     16.32 o 
  -6   1  14      386.41      383.01     49.32 o 
  -5   1  14        0.41      -10.18      7.33 o 
  -4   1  14       19.20       19.72      8.83 o 
  -3   1  14        5.93       10.89      7.74 o 
  -2   1  14      384.56      397.63     24.82 o 
  -1   1  14      180.85      182.13     15.48 o 
   0   1  14      159.71      159.56     14.72 o 
   1   1  14     1478.72     1517.74     42.78 o 
   2   1  14      225.62      231.11     18.12 o 
   3   1  14      226.17      239.13     12.04 o 
   4   1  14        3.59       -2.13      4.53 o 
   5   1  14      148.26      142.34     11.35 o 
   6   1  14      103.35      110.26     10.91 o 
   7   1  14        5.47        5.27      6.90 o 
   8   1  14        0.50       -2.71      8.62 o 
   9   1  14      151.57      127.37     17.49 o 
 -10   2  14       45.88       -4.98     18.54 o 
  -9   2  14       99.64       66.36     22.26 o 
  -8   2  14        0.01       12.04     12.45 o 
  -7   2  14       95.94      105.05     17.57 o 
  -6   2  14      101.20      104.80     25.88 o 
  -5   2  14      122.92      137.59     24.39 o 
  -4   2  14       87.21       84.87     12.76 o 
  -3   2  14       60.36       20.09     10.49 o 
  -2   2  14      202.89      247.01     17.92 o 
  -1   2  14      338.95      297.52     17.17 o 
   0   2  14      301.11      319.90     17.56 o 
   1   2  14      148.31      170.22     13.87 o 
   2   2  14       58.51       85.74      9.69 o 
   3   2  14      240.19      220.84     13.36 o 
   4   2  14        1.47       10.27      8.44 o 
   5   2  14       42.40       43.22      7.81 o 
   6   2  14       11.82        8.37      6.79 o 
   7   2  14        1.25       -2.94      7.98 o 
   8   2  14        7.77       13.93      8.49 o 
   9   2  14       87.55       92.71     14.55 o 
 -10   3  14       81.23       66.52     25.23 o 
  -9   3  14       86.47       85.13     18.68 o 
  -8   3  14       72.21      112.65     19.29 o 
  -7   3  14       57.76       84.65     16.63 o 
  -6   3  14       23.83       26.00     11.56 o 
  -5   3  14        0.10       -9.11      8.78 o 
  -4   3  14       13.95        7.06     14.03 o 
  -3   3  14        2.14       -3.09      7.27 o 
  -2   3  14        2.06        2.22      6.96 o 
  -1   3  14       59.30       82.18     10.72 o 
   0   3  14       24.32       16.08      7.41 o 
   1   3  14       17.83       13.06      7.34 o 
   2   3  14       20.20       23.79      8.26 o 
   3   3  14      132.52      110.46     14.44 o 
   4   3  14       48.07       30.19      9.44 o 
   5   3  14       10.70        5.34      7.44 o 
   6   3  14      108.52      124.63     13.79 o 
   7   3  14       74.86       62.23     10.56 o 
   8   3  14      261.96      313.44     32.90 o 
   9   3  14        3.14        7.90      8.87 o 
 -10   4  14       15.64       27.98     19.88 o 
  -9   4  14        8.94        5.74     14.79 o 
  -8   4  14        0.72      -11.86     11.61 o 
  -7   4  14        9.14       24.74     12.75 o 
  -6   4  14        8.13        4.35     10.94 o 
  -5   4  14      126.76      155.16     27.39 o 
  -4   4  14       12.53       -2.78      8.89 o 
  -3   4  14       86.78      101.69     14.28 o 
  -2   4  14       36.56       38.24     10.79 o 
  -1   4  14       59.37       60.73     18.97 o 
   0   4  14        7.32       12.61      7.45 o 
   1   4  14       67.71       65.67     20.86 o 
   2   4  14        2.32       -8.02      9.97 o 
   3   4  14       30.10       15.89      9.66 o 
   4   4  14       75.42       61.70     11.48 o 
   5   4  14       62.97       68.10     15.34 o 
   6   4  14       88.54       68.73     12.99 o 
   7   4  14      214.68      243.09     18.85 o 
   8   4  14        1.02        5.75      8.66 o 
  -9   5  14        1.85       18.93     14.63 o 
  -8   5  14        8.82        3.37     13.10 o 
  -7   5  14        0.73        4.41     10.32 o 
  -6   5  14       28.10       12.78     10.68 o 
  -5   5  14       49.56       40.94     11.60 o 
  -4   5  14      264.81      279.00     27.15 o 
  -3   5  14       72.07       48.38     16.21 o 
  -2   5  14      161.83      178.60     19.59 o 
  -1   5  14      111.19      123.34     15.06 o 
   0   5  14      244.36      259.99     31.63 o 
   1   5  14      218.25      237.79     23.90 o 
   2   5  14        5.05        5.22     11.20 o 
   3   5  14       15.82        6.69     12.22 o 
   4   5  14        0.87       -3.90     10.62 o 
   5   5  14       11.61       16.31     15.23 o 
   6   5  14       39.55       29.84     13.94 o 
   7   5  14        1.49        4.95     10.25 o 
   8   5  14       50.09       36.97     11.87 o 
  -8   6  14       24.81       52.41     16.96 o 
  -7   6  14        4.58        6.76     12.66 o 
  -6   6  14       96.48      104.61     25.16 o 
  -5   6  14       89.13      104.19     15.99 o 
  -4   6  14        1.88        2.92      9.39 o 
  -3   6  14        0.27        1.93      8.72 o 
  -2   6  14        4.40       -1.08     10.45 o 
  -1   6  14      349.63      335.91     27.97 o 
   0   6  14        1.01      -14.68      9.79 o 
   1   6  14       12.54       18.51     11.72 o 
   2   6  14       97.60      133.27     21.00 o 
   3   6  14      301.20      334.16     29.22 o 
   4   6  14       17.13       -4.19     12.47 o 
   5   6  14       86.55       78.98     22.73 o 
   6   6  14       53.21       60.00     16.08 o 
   7   6  14        5.61       14.74     14.31 o 
  -7   7  14       21.03       16.29     14.80 o 
  -6   7  14        1.71        5.70     12.91 o 
  -5   7  14       64.13       49.82     13.04 o 
  -4   7  14        6.56       17.69     11.18 o 
  -3   7  14       34.42       21.93     13.70 o 
  -2   7  14        0.70        1.33     11.64 o 
  -1   7  14       79.89       50.17     15.73 o 
   0   7  14        0.00        3.98     11.95 o 
   1   7  14        9.79        0.34     16.54 o 
   2   7  14        0.28       -6.17     11.57 o 
   3   7  14        0.26        0.32     17.73 o 
   4   7  14       97.19      115.22     26.05 o 
   5   7  14        0.89        2.77     15.83 o 
   6   7  14        4.19        4.67     16.94 o 
  -6   8  14       29.39       22.03     15.76 o 
  -5   8  14       95.50      106.53     20.56 o 
  -4   8  14      144.21      193.19     24.55 o 
  -3   8  14        0.08        6.97     12.77 o 
  -2   8  14        9.00       -2.84     15.61 o 
  -1   8  14        1.16        6.43     13.20 o 
   0   8  14        7.80        4.71     15.14 o 
   1   8  14       59.11       32.07     15.17 o 
   2   8  14       25.68       12.45     17.75 o 
   3   8  14      130.40      125.04     55.46 o 
   4   8  14       75.02       86.37     24.85 o 
   5   8  14       32.41       62.36     23.03 o 
  -4   9  14        0.26      -18.08     23.90 o 
  -3   9  14      335.96      375.82     32.48 o 
  -2   9  14       10.88       -4.96     13.54 o 
  -1   9  14       27.42       38.01     16.80 o 
   0   9  14       52.18       76.75     19.36 o 
   1   9  14        3.27      -19.87     14.62 o 
   2   9  14        0.26       -2.34     33.86 o 
   3   9  14       21.33        3.12     17.02 o 
  -9   0  15      790.52      792.90     75.67 o 
  -7   0  15      166.65      190.65     38.91 o 
  -5   0  15       39.71       27.92     14.78 o 
  -3   0  15       61.18       49.23     15.29 o 
  -1   0  15      637.57      578.99     97.70 o 
   1   0  15      860.11      894.03     61.90 o 
   3   0  15       83.38      107.43     16.44 o 
   5   0  15      209.09      214.03     20.92 o 
   7   0  15        7.29       33.36     19.90 o 
 -10   1  15       12.54       15.51     20.34 o 
  -9   1  15       96.84      137.38     45.92 o 
  -8   1  15       37.68       23.25     17.76 o 
  -7   1  15       32.58       47.98     15.13 o 
  -6   1  15       14.77       28.14     12.58 o 
  -5   1  15      141.73      141.45     16.17 o 
  -4   1  15       21.80       40.53     10.77 o 
  -3   1  15        0.01       -1.92      6.99 o 
  -2   1  15       32.16       29.77     14.51 o 
  -1   1  15       55.16       64.60     15.12 o 
   0   1  15      117.44      118.69     12.78 o 
   1   1  15        3.30        8.45      7.16 o 
   2   1  15       50.72       58.88      9.55 o 
   3   1  15       55.58       52.34      9.34 o 
   4   1  15      242.82      235.89     17.10 o 
   5   1  15       75.95       63.41     11.22 o 
   6   1  15       63.66       45.20     11.75 o 
   7   1  15       33.48       33.46     10.45 o 
   8   1  15        7.21       14.95     10.02 o 
  -9   2  15        3.98        1.42     18.71 o 
  -8   2  15      146.66      122.61     20.73 o 
  -7   2  15       15.54       17.98     12.88 o 
  -6   2  15        0.98       12.59     11.51 o 
  -5   2  15      334.49      361.42     45.90 o 
  -4   2  15       41.72       52.05     12.99 o 
  -3   2  15        4.40       -3.16      6.84 o 
  -2   2  15        8.12        3.44      7.65 o 
  -1   2  15      119.74      121.11     12.94 o 
   0   2  15       39.06       37.73      9.18 o 
   1   2  15       89.50      109.62     12.22 o 
   2   2  15       42.61       21.63      7.95 o 
   3   2  15       36.30       16.59     10.51 o 
   4   2  15        4.11        7.19      7.67 o 
   5   2  15        4.35       -4.78      7.75 o 
   6   2  15      114.03      147.98     18.52 o 
   7   2  15        5.93       -2.21      7.80 o 
   8   2  15        2.69       11.53      9.94 o 
  -9   3  15      109.53      106.71     21.59 o 
  -8   3  15       49.35       71.36     17.79 o 
  -7   3  15        0.41       -3.17     11.07 o 
  -6   3  15        9.54        0.75     11.18 o 
  -5   3  15        3.95        0.93     14.34 o 
  -4   3  15      234.70      206.62     22.07 o 
  -3   3  15        3.69       -1.70      8.11 o 
  -2   3  15      108.26      105.71     12.61 o 
  -1   3  15       95.95      104.08     12.50 o 
   0   3  15       14.66        0.86      7.52 o 
   1   3  15      149.48      140.10     13.66 o 
   2   3  15       99.43       86.73     16.98 o 
   3   3  15       63.63       44.97     12.75 o 
   4   3  15        2.27        3.13      8.14 o 
   5   3  15        0.09       -6.69      9.38 o 
   6   3  15       35.21       20.62     15.11 o 
   7   3  15      105.68      123.46     17.04 o 
   8   3  15        9.70        0.32      9.60 o 
  -9   4  15       32.60        6.82     15.44 o 
  -8   4  15       67.42       41.58     16.51 o 
  -7   4  15       11.23       14.52     13.26 o 
  -6   4  15      120.45       99.63     17.85 o 
  -5   4  15       29.93       46.75     13.99 o 
  -4   4  15        6.28       23.39     10.92 o 
  -3   4  15       55.40       64.53     12.94 o 
  -2   4  15      330.67      327.35     22.36 o 
  -1   4  15      178.98      181.72     15.51 o 
   0   4  15        2.47        6.20      7.84 o 
   1   4  15       35.28       42.35     14.77 o 
   2   4  15        0.00        4.99     11.02 o 
   3   4  15      325.27      280.88     26.40 o 
   4   4  15       37.92       40.70     11.23 o 
   5   4  15        4.33       12.86     12.16 o 
   6   4  15       10.05        8.65     11.33 o 
   7   4  15       96.24       87.65     32.70 o 
  -8   5  15       82.48      103.10     20.81 o 
  -7   5  15       13.43       -1.22     11.34 o 
  -6   5  15        2.12       -1.07     10.39 o 
  -5   5  15       36.13       62.50     14.14 o 
  -4   5  15       82.13       76.30     14.67 o 
  -3   5  15       30.42       35.80     11.77 o 
  -2   5  15      287.13      269.24     20.96 o 
  -1   5  15      114.87      121.02     21.64 o 
   0   5  15       65.08       53.34     25.36 o 
   1   5  15       20.82       10.72     12.25 o 
   2   5  15      178.39      162.10     21.21 o 
   3   5  15      239.79      259.80     26.49 o 
   4   5  15       26.36       15.10     15.58 o 
   5   5  15        5.21        6.77     12.07 o 
   6   5  15      222.93      242.09     33.93 o 
   7   5  15        5.30       32.65     15.42 o 
  -7   6  15        0.13       -5.76     12.52 o 
  -6   6  15        0.55      -12.88      9.92 o 
  -5   6  15      117.83       82.55     15.86 o 
  -4   6  15       50.08       47.17     12.88 o 
  -3   6  15       12.47       22.97     11.80 o 
  -2   6  15        0.00       -1.60     17.01 o 
  -1   6  15        7.88        6.28     12.63 o 
   0   6  15       19.74       31.19     14.12 o 
   1   6  15       68.35       72.90     17.49 o 
   2   6  15      301.97      297.09     51.64 o 
   3   6  15       31.89       38.57     16.56 o 
   4   6  15       57.83       88.10     23.67 o 
   5   6  15        9.43       -0.73     15.10 o 
   6   6  15        8.91        6.25     15.89 o 
  -6   7  15        1.95       -5.89     13.49 o 
  -5   7  15        7.20        3.51     11.99 o 
  -4   7  15       31.51       18.62     16.87 o 
  -3   7  15       28.01       15.43     18.65 o 
  -2   7  15       12.49       19.56     14.18 o 
  -1   7  15       91.33      124.10     20.92 o 
   0   7  15        2.84        7.13     13.01 o 
   1   7  15       14.65        7.57     13.40 o 
   2   7  15        8.70        0.28     13.66 o 
   3   7  15       22.22       19.48     32.17 o 
   4   7  15        0.83        5.25     16.57 o 
   5   7  15       28.85       24.84     18.51 o 
  -5   8  15       23.04       19.28     18.50 o 
  -4   8  15       15.42        1.05     15.16 o 
  -3   8  15       18.77       43.60     17.34 o 
  -2   8  15       68.60       55.90     17.65 o 
  -1   8  15      113.07       99.74     33.98 o 
   0   8  15       40.62       38.41     22.97 o 
   1   8  15       18.51        6.90     14.69 o 
   2   8  15       12.12        1.64     16.44 o 
   3   8  15       14.40       -8.54     17.20 o 
  -2   9  15        0.41        5.27     14.75 o 
  -1   9  15       22.21       32.48     19.09 o 
   0   9  15      126.58       92.90     21.97 o 
  -8   0  16       40.54      137.92     41.14 o 
  -6   0  16      101.11      124.41     24.45 o 
  -4   0  16       41.70        9.66     12.68 o 
  -2   0  16      371.99      379.26     32.35 o 
   0   0  16      160.81      198.06     33.52 o 
   2   0  16      402.96      431.53     28.58 o 
   4   0  16        5.22       24.26     12.46 o 
   6   0  16       39.68        6.10     22.62 o 
  -9   1  16      127.96      170.79     43.26 o 
  -8   1  16      207.54      203.85     38.66 o 
  -7   1  16       57.39       42.87     15.85 o 
  -6   1  16        2.08       -4.62     10.31 o 
  -5   1  16        2.80        4.55     13.47 o 
  -4   1  16        3.98        4.29      9.04 o 
  -3   1  16       28.39       17.61     11.97 o 
  -2   1  16       29.08       17.81      8.18 o 
  -1   1  16       14.22        8.60      8.50 o 
   0   1  16      477.12      508.44     32.63 o 
   1   1  16      124.65      104.17     13.04 o 
   2   1  16       17.29       12.88      8.15 o 
   3   1  16        3.75       -3.25      7.68 o 
   4   1  16        7.76       12.81     12.14 o 
   5   1  16       81.36       90.71     23.11 o 
   6   1  16      101.17      164.03     53.40 o 
   7   1  16       50.12       58.97     21.35 o 
  -9   2  16        7.66       40.04     27.28 o 
  -8   2  16       82.11       86.57     19.46 o 
  -7   2  16       20.72       35.37     15.54 o 
  -6   2  16       23.63        8.11     11.44 o 
  -5   2  16       43.98       36.06     13.11 o 
  -4   2  16      493.17      511.60     27.38 o 
  -3   2  16       28.68       15.60      9.33 o 
  -2   2  16      157.78      156.29     16.22 o 
  -1   2  16       36.12       16.34      8.65 o 
   0   2  16      134.25      151.76     16.86 o 
   1   2  16        0.26        3.75      7.94 o 
   2   2  16       36.99       20.41      9.25 o 
   3   2  16      101.11      111.81     25.57 o 
   4   2  16       55.29       45.50     15.50 o 
   5   2  16       19.21        8.21     17.86 o 
   6   2  16        9.71       37.55     13.77 o 
   7   2  16       27.99        0.55     12.45 o 
  -8   3  16       15.86       12.47     14.96 o 
  -7   3  16       23.11       16.36     13.43 o 
  -6   3  16       76.66       69.31     17.14 o 
  -5   3  16       43.42       37.40     17.44 o 
  -4   3  16       18.82        4.74     11.45 o 
  -3   3  16      106.64       77.63     12.75 o 
  -2   3  16        0.95        3.26      8.30 o 
  -1   3  16        4.46       -1.01      8.06 o 
   0   3  16       38.50       24.27      9.62 o 
   1   3  16       13.46       13.69     11.27 o 
   2   3  16       20.09        9.68     12.16 o 
   3   3  16      301.37      317.64     23.82 o 
   4   3  16        1.55       -6.67      8.99 o 
   5   3  16       36.55       20.83     13.24 o 
   6   3  16        0.00       -2.50     10.26 o 
   7   3  16      148.26      163.08     20.77 o 
  -8   4  16       36.41       46.99     18.07 o 
  -7   4  16       14.31       13.89     22.53 o 
  -6   4  16        3.82        2.50     12.46 o 
  -5   4  16       11.34       -3.82     10.78 o 
  -4   4  16        0.25       -3.99     10.07 o 
  -3   4  16      159.84      143.74     17.68 o 
  -2   4  16      154.94      199.04     19.58 o 
  -1   4  16       55.73       56.98     13.23 o 
   0   4  16        0.85        4.99     10.68 o 
   1   4  16      304.32      309.20     31.63 o 
   2   4  16       28.50       29.35     14.10 o 
   3   4  16       18.83        2.98     11.46 o 
   4   4  16      286.28      295.08     28.71 o 
   5   4  16       84.65       69.49     17.03 o 
   6   4  16        0.18       -2.08     12.29 o 
  -7   5  16       49.23       58.11     16.23 o 
  -6   5  16        4.95        3.44     12.07 o 
  -5   5  16       43.59       26.08     16.90 o 
  -4   5  16        1.73      -10.55      9.74 o 
  -3   5  16       40.69       46.52     12.94 o 
  -2   5  16      133.95      116.72     19.88 o 
  -1   5  16        0.01        1.02     11.39 o 
   0   5  16       82.13      118.67     20.06 o 
   1   5  16      135.33      147.17     21.65 o 
   2   5  16      196.13      158.93     22.53 o 
   3   5  16      160.20      137.72     30.74 o 
   4   5  16        2.43      -14.36     14.43 o 
   5   5  16       13.94       45.80     28.52 o 
   6   5  16        6.83       -0.95     13.01 o 
  -6   6  16        3.70       -1.92     12.12 o 
  -5   6  16       28.37       11.41     12.66 o 
  -4   6  16       62.84       73.68     16.08 o 
  -3   6  16       11.93        4.14     12.86 o 
  -2   6  16        0.05        5.80     12.68 o 
  -1   6  16       35.11       31.26     14.68 o 
   0   6  16       40.39       30.22     14.62 o 
   1   6  16      105.69      143.95     23.15 o 
   2   6  16       13.99       12.71     14.02 o 
   3   6  16        2.55       -4.75     12.45 o 
   4   6  16       24.51       17.44     18.21 o 
   5   6  16        0.00       23.02     24.22 o 
  -5   7  16       33.91       19.63     16.12 o 
  -4   7  16        0.47       -5.70     14.35 o 
  -3   7  16        9.28       -9.31     19.86 o 
  -2   7  16        1.21        3.22     13.75 o 
  -1   7  16        0.24        5.95     14.16 o 
   0   7  16       11.06       18.50     14.94 o 
   1   7  16       91.89       87.82     29.50 o 
   2   7  16        0.08       -6.04     17.59 o 
   3   7  16       21.44       36.60     21.09 o 
  -2   8  16       24.56       38.28     19.32 o 
  -1   8  16        5.02        0.04     14.04 o 
   0   8  16      147.25      184.86     26.31 o 
   1   8  16       44.81       52.68     22.14 o 
  -7   0  17      173.44      210.39     44.40 o 
  -5   0  17      545.74      654.28     46.55 o 
  -3   0  17       83.63       71.27     19.59 o 
  -1   0  17      113.74       59.82     72.81 o 
   1   0  17      189.11      186.91     21.81 o 
   3   0  17      182.05      198.00     22.41 o 
   5   0  17        0.00       11.47     29.15 o 
  -8   1  17       44.80       47.36     21.99 o 
  -7   1  17       66.98       80.66     18.99 o 
  -6   1  17      168.13      144.71     21.50 o 
  -5   1  17      158.17      190.55     19.78 o 
  -4   1  17      217.60      285.90     35.33 o 
  -3   1  17       60.80       56.91     12.86 o 
  -2   1  17       59.71       56.39     21.18 o 
  -1   1  17      612.26      569.32     28.46 o 
   0   1  17       26.44       33.97     11.33 o 
   1   1  17        0.18       -7.07      7.55 o 
   2   1  17      251.66      264.05     23.36 o 
   3   1  17       24.06       12.77     13.85 o 
   4   1  17       30.07       17.10     12.53 o 
   5   1  17      307.22      297.82     28.00 o 
   6   1  17       14.26       -7.38     18.56 o 
  -8   2  17       36.37       55.74     18.16 o 
  -7   2  17        4.65        8.70     13.22 o 
  -6   2  17       11.44        2.67     12.61 o 
  -5   2  17        4.89       -5.45     11.45 o 
  -4   2  17      123.65      115.09     16.10 o 
  -3   2  17      125.49      103.58     18.13 o 
  -2   2  17       16.34       15.63      9.28 o 
  -1   2  17       73.26       62.75     11.88 o 
   0   2  17       60.07       71.07     15.96 o 
   1   2  17      492.70      532.45     24.65 o 
   2   2  17        0.09       -4.50      9.71 o 
   3   2  17        8.16       -7.37     11.18 o 
   4   2  17        0.04        0.99     11.35 o 
   5   2  17        4.22       11.35     13.99 o 
   6   2  17       20.39       40.67     18.89 o 
  -7   3  17       25.36       40.38     16.85 o 
  -6   3  17       12.68       15.38     14.25 o 
  -5   3  17       72.72       83.83     17.84 o 
  -4   3  17       43.43       39.68     14.90 o 
  -3   3  17       14.75        6.52     12.43 o 
  -2   3  17       13.64       -4.36      8.59 o 
  -1   3  17       10.98       10.02      9.64 o 
   0   3  17       33.82       29.60     10.61 o 
   1   3  17       28.51       28.40     14.01 o 
   2   3  17       79.34      109.32     24.18 o 
   3   3  17      143.78      170.03     23.20 o 
   4   3  17      224.46      252.58     34.00 o 
   5   3  17       74.92       97.07     24.42 o 
   6   3  17        0.02      -15.55     16.57 o 
  -7   4  17      107.95       97.24     20.60 o 
  -6   4  17       24.63       11.99     12.68 o 
  -5   4  17        8.47       13.86     11.90 o 
  -4   4  17       23.13       14.20     11.39 o 
  -3   4  17        0.27      -13.26     10.68 o 
  -2   4  17      174.11      156.22     18.95 o 
  -1   4  17       38.66       26.98     17.58 o 
   0   4  17        3.35       -2.04     12.34 o 
   1   4  17        1.36        2.54     16.60 o 
   2   4  17      684.65      774.49     53.83 o 
   3   4  17        0.27       -6.66     12.06 o 
   4   4  17       32.52       19.64     17.00 o 
   5   4  17       52.92       22.23     21.17 o 
  -6   5  17        8.85       16.56     12.97 o 
  -5   5  17       19.54       11.77     12.86 o 
  -4   5  17       99.51      140.13     19.37 o 
  -3   5  17      170.13      168.34     19.72 o 
  -2   5  17       13.68        3.54     13.44 o 
  -1   5  17       89.44       62.35     17.54 o 
   0   5  17       56.75       40.83     17.39 o 
   1   5  17      102.04       72.09     20.57 o 
   2   5  17        9.07        9.56     14.35 o 
   3   5  17        7.09       14.97     14.53 o 
   4   5  17       46.71       45.12     22.92 o 
  -5   6  17       10.79       20.23     14.41 o 
  -4   6  17       68.70       62.00     19.42 o 
  -3   6  17        7.83      -14.41     12.21 o 
  -2   6  17        3.11       -1.27     13.16 o 
  -1   6  17       71.90       70.84     21.40 o 
   0   6  17        1.49       -2.03     12.96 o 
   1   6  17       34.86       26.56     15.67 o 
   2   6  17        2.21       18.26     14.50 o 
   3   6  17       26.26       12.02     14.80 o 
  -2   7  17       15.45        6.61     14.82 o 
  -1   7  17        1.05        0.29     15.55 o 
   0   7  17        5.64        1.10     14.95 o 
   1   7  17        0.00        5.97     15.03 o 
  -6   0  18      553.74      631.60     48.69 o 
  -4   0  18      345.63      366.92     36.73 o 
  -2   0  18       45.42       25.52     16.20 o 
   0   0  18        0.63       -9.32     12.09 o 
   2   0  18       93.72       96.28     18.42 o 
   4   0  18        4.05       45.15     32.90 o 
  -7   1  18       65.44       39.98     32.15 o 
  -6   1  18      138.85      215.78     82.39 o 
  -5   1  18      133.21      159.27     19.77 o 
  -4   1  18       19.48       19.17     11.86 o 
  -3   1  18      137.48      121.99     16.84 o 
  -2   1  18        4.62       -0.40      9.25 o 
  -1   1  18       62.15       49.46     11.97 o 
   0   1  18       25.70       17.27      9.48 o 
   1   1  18       39.77       39.49     10.34 o 
   2   1  18        1.65        7.85      9.68 o 
   3   1  18        7.41       -7.15     11.56 o 
   4   1  18       21.32       -5.93     12.15 o 
   5   1  18       49.87       57.61     24.90 o 
  -6   2  18        1.82       -5.81     12.59 o 
  -5   2  18        0.98       -0.87     13.12 o 
  -4   2  18       34.28       24.09     12.08 o 
  -3   2  18       12.78       26.49     11.80 o 
  -2   2  18       28.37       25.92     10.76 o 
  -1   2  18       40.03       44.91     11.84 o 
   0   2  18        2.37       -5.90      9.02 o 
   1   2  18        1.93       -3.61     12.22 o 
   2   2  18        0.86        4.30     11.42 o 
   3   2  18       10.81        3.25     12.41 o 
   4   2  18        1.78       -1.97     12.03 o 
   5   2  18        5.79        4.83     15.15 o 
  -6   3  18        0.01      -11.45     12.74 o 
  -5   3  18        3.70       -3.09     12.39 o 
  -4   3  18        1.40        2.12     11.66 o 
  -3   3  18        1.37       -0.76     11.66 o 
  -2   3  18        0.24       -1.60      9.20 o 
  -1   3  18       18.21       14.78     10.03 o 
   0   3  18      219.26      256.05     27.76 o 
   1   3  18       28.60       22.92     15.07 o 
   2   3  18        5.66        8.21     12.95 o 
   3   3  18       30.18       29.28     14.32 o 
   4   3  18        4.99        5.52     13.05 o 
  -5   4  18       11.76        1.79     12.72 o 
  -4   4  18        0.89       17.04     13.24 o 
  -3   4  18       13.56       22.22     12.01 o 
  -2   4  18       42.18       15.62     14.93 o 
  -1   4  18        8.87        2.03     14.42 o 
   0   4  18       16.26       11.72     14.99 o 
   1   4  18       72.83       89.52     20.43 o 
   2   4  18      104.48      152.57     25.81 o 
   3   4  18        1.39       -8.89     12.31 o 
  -4   5  18       43.24       67.08     16.56 o 
  -3   5  18       25.88       12.66     27.50 o 
  -2   5  18       39.69       24.63     18.05 o 
  -1   5  18        1.44       -9.34     13.10 o 
   0   5  18      187.06      243.60     52.94 o 
   1   5  18        7.82       31.50     16.58 o 
   2   5  18       36.10       55.65     18.77 o 
  -1   6  18       80.52       83.34     20.94 o 
  -5   0  19      149.64      139.78     27.40 o 
  -3   0  19      119.64      177.38     29.28 o 
  -1   0  19       71.78       48.70     47.46 o 
   1   0  19       89.99      133.78     21.58 o 
   3   0  19        7.25      -12.95     26.80 o 
  -5   1  19        5.28       -8.68     11.24 o 
  -4   1  19       44.71       63.92     15.06 o 
  -3   1  19       56.01       74.98     19.08 o 
  -2   1  19        2.82       -7.63      9.65 o 
  -1   1  19       51.30       65.42     13.54 o 
   0   1  19       60.87       40.56     11.73 o 
   1   1  19        0.00       -1.17      9.44 o 
   2   1  19       18.85       16.28     13.61 o 
   3   1  19       54.71       56.64     16.42 o 
  -5   2  19      122.72      125.01     25.30 o 
  -4   2  19        1.85      -10.44     10.34 o 
  -3   2  19       59.52       47.69     19.01 o 
  -2   2  19       36.13       17.11     11.66 o 
  -1   2  19       47.73       21.73     11.79 o 
   0   2  19      305.22      297.01     37.80 o 
   1   2  19       87.99      134.79     27.39 o 
   2   2  19        4.39        3.35     12.35 o 
   3   2  19        3.21       13.48     13.71 o 
  -4   3  19        7.66       -2.09     12.33 o 
  -3   3  19      212.46      260.50     24.80 o 
  -2   3  19      240.29      265.86     22.73 o 
  -1   3  19       10.32       26.50     15.64 o 
   0   3  19       96.13       97.81     20.37 o 
   1   3  19        4.12      -14.36     13.65 o 
   2   3  19        0.02      -13.01     14.10 o 
  -2   4  19        0.00       -2.11     16.49 o 
  -1   4  19       32.62       24.38     16.37 o 
   0   4  19       23.57       17.60     17.22 o 
  -2   0  20       76.95       88.55     24.37 o 
   0   0  20       85.44       88.92     20.54 o 
  -1   1  20       27.71       18.55     12.17 o 
                                                 
